# Supplementary material for: Identification of candidate metabolite biomarkers for metabolic syndrome and its five components in population-based human cohorts
Source: Cardiovasc Diabetol. 2023 Jun 16;22:141. doi: 10.1186/s12933-023-01862-z (PMC10276453; doi:10.1186/s12933-023-01862-z)
Supplement: Supplementary file 1 — Additional file 1: Table S1. Metabolite quantification and normalization in KORA F4. The table presents metabolite abbreviations, analyte classes, and biochemical names of 163 metabolites in columns first to third. Detecting rate of each metabolite in 3,061 KORA F4 individuals is shown in the fourth column. Column fifth displays the median coefficient of variation of 114 quality control samples. The sixth column displays the percentage of 3061 KORA F4 study individuals with values at or above the limit of detection. The final column displays each metabolite’s used/excluded status. Table S2. Logistic regression results of MetS-associated metabolites with each of the 5 components in the KORA study. Odds ratioswith 95% confidence interval. Significant P-value < 0.05/56 = 8.93E-04 are shown in bold. Table S3. Metabolic network of PCs and LPCs. Table S4. Metabolic network of BCAAs. Table S5. Metabolic network of Ser, Gly, Phe, and Tyr. [file 12933_2023_1862_MOESM1_ESM.xlsx]

## Sheet: Table S1
Table S1 Metabolites quantification and normalization in KORA F4
Metabolite	Analyte class	Biochemical name	Detection rate (%)	CV (%)	Equal to or above LOD (%)	Application
C0	Acylcarnitines	Carnitine	100	7.98	99.97	Used
C10		Decanoylcarnitine	100	13.82	98.3	Used
C10:1		Decenoylcarnitine	100	11.18	35.41	Excluded
C10:2		Decadienylcarnitine	100	15.43	54.23	Used
C12		Dodecanoylcarnitine	100	9.84	88.66	Used
C12:1		Dodecenoylcarnitine	100	13.27	2.35	Excluded
C12‐DC		Dodecanedioylcarnitine	100	16.5	0	Excluded
C14		Tetradecanoylcarnitine	100	11.62	44.43	Excluded
C14:1		Tetradecenoylcarnitine	100	20.73	99.97	Used
C14:1‐OH		Hydroxytetradecenoylcarnitine	100	18.32	66.81	Used
C14:2		Tetradecadienylcarnitine	100	12.69	99.44	Used
C14:2‐OH		Hydroxytetradecadienylcarnitine	100	26.32	44.14	Excluded
C16		Hexadecanoylcarnitine	100	10.84	99.97	Used
C16:1		Hexadecenoylcarnitine	100	11.06	2.29	Excluded
C16:1‐OH		Hydroxyhexadecenoylcarnitine	100	21.01	1.31	Excluded
C16:2		Hexadecadienylcarnitine	100	19.7	61.12	Used
C16:2‐OH		Hydroxyhexadecadienylcarnitine	100	19.86	1.08	Excluded
C16‐OH		Hydroxyhexadecanoylcarnitine	100	25.75	1.83	Excluded
C18		Octadecanoylcarnitine	100	11.32	99.9	Used
C18:1		Octadecenoylcarnitine	100	13.94	99.93	Used
C18:1‐OH		Hydroxyoctadecenoylcarnitine	100	35.04	0.98	Excluded
C18:2		Octadecadienylcarnitine	100	11.86	99.97	Used
C2		Acetylcarnitine	100	10.64	99.97	Used
C3		Propionylcarnitine	100	11.47	99.97	Used
C3:1		Propenonylcarnitine	100	37.72	0.49	Excluded
C3‐OH		Hydroxypropionylcarnitine	100	97.82	5	Excluded
C4		Butyrylcarnitine	100	11.4	99.97	Used
C4:1		Butenylcarnitine	100	35.34	10.45	Excluded
C4‐OH (C3‐DC)		Hydroxybutyrylcarnitine	100	42.32	9.9	Excluded
C5		Valerylcarnitine	100	16.26	99.97	Used
C5:1		Tiglylcarnitine	100	27.37	1.83	Excluded
C5:1‐DC		Glutaconylcarnitine	100	46.82	7.51	Excluded
C5‐DC (C6‐OH)		Glutarylcarnitine	100	36.8	52.07	Excluded
C5‐M‐DC		Methylglutarylcarnitine	100	51.62	3.79	Excluded
C5‐OH (C3‐DC‐M)		Hydroxyvalerylcarnitine	100	26.07	14.05	Excluded
C6 (C4:1‐DC)		Hexanoylcarnitine (Fumarylcarnitine)	100	13.83	83.96	Used
C6:1		Hexenoylcarnitine	100	36.16	2.58	Excluded
C7‐DC		Pimelylcarnitine	100	30.21	67.43	Excluded
C8		Octanoylcarnitine	100	17.88	49.26	Excluded
C8:1		Octenoylcarnitine	100	9.66	99.09	Used
C9		Nonaylcarnitine	100	34.5	92.98	Excluded
Arg	Amino acids	Arginine	100	7.54	99.97	Used
Gln		Glutamine	100	14.27	99.97	Used
Gly		Glycine	100	8.67	99.97	Used
His		Histidine	100	11.24	99.97	Used
Met		Methionine	100	14.65	99.97	Used
Orn		Ornithine	100	11.67	99.97	Used
Phe		Phenylalanine	100	8.95	99.97	Used
Pro		Proline	100	10.4	100	Used
Ser		Serine	100	9.63	99.97	Used
Thr		Threonine	100	11.92	99.97	Used
Trp		Tryptophan	100	7.5	99.97	Used
Tyr		Tyrosine	100	8.6	99.97	Used
Val		Valine	100	19.99	100	Used
xLeu		Leucine/Isoleucine	100	9.37	100	Used
lysoPC a C14:0	Glycerophospholipids	lysoPhosphatidylcholine acyl C14:0	100	27.98	20.12	Excluded
lysoPC a C16:0		lysoPhosphatidylcholine acyl C16:0	100	11.43	99.97	Used
lysoPC a C16:1		lysoPhosphatidylcholine acyl C16:1	100	11.05	99.97	Used
lysoPC a C17:0		lysoPhosphatidylcholine acyl C17:0	100	20.32	99.97	Used
lysoPC a C18:0		lysoPhosphatidylcholine acyl C18:0	100	11.09	99.97	Used
lysoPC a C18:1		lysoPhosphatidylcholine acyl C18:1	100	12.23	99.97	Used
lysoPC a C18:2		lysoPhosphatidylcholine acyl C18:2	100	10.07	99.97	Used
lysoPC a C20:3		lysoPhosphatidylcholine acyl C20:3	100	11.84	99.97	Used
lysoPC a C20:4		lysoPhosphatidylcholine acyl C20:4	100	9.62	99.97	Used
lysoPC a C24:0		lysoPhosphatidylcholine acyl C24:0	100	24.98	8.85	Excluded
lysoPC a C26:0		lysoPhosphatidylcholine acyl C26:0	100	34.76	60.9	Excluded
lysoPC a C26:1		lysoPhosphatidylcholine acyl C26:1	100	11.06	0	Excluded
lysoPC a C28:0		lysoPhosphatidylcholine acyl C28:0	100	32.1	48.09	Excluded
lysoPC a C28:1		lysoPhosphatidylcholine acyl C28:1	100	22.69	99.84	Used
lysoPC a C6:0		lysoPhosphatidylcholine acyl C6:0	99.97	82.1	22.41	Excluded
PC aa C24:0		Phosphatidylcholine diacyl C24:0	100	27.12	77.79	Excluded
PC aa C26:0		Phosphatidylcholine diacyl C26:0	100	38.59	11.43	Excluded
PC aa C28:1		Phosphatidylcholine diacyl C28:1	100	10.83	99.97	Used
PC aa C30:0		Phosphatidylcholine diacyl C30:0	100	12.67	99.97	Used
PC aa C30:2		Phosphatidylcholine diacyl C30:2	4.44	70.88	4.28	Excluded
PC aa C32:0		Phosphatidylcholine diacyl C32:0	100	12.58	99.97	Used
PC aa C32:1		Phosphatidylcholine diacyl C32:1	100	13.25	99.97	Used
PC aa C32:2		Phosphatidylcholine diacyl C32:2	99.93	20.45	99.9	Used
PC aa C32:3		Phosphatidylcholine diacyl C32:3	100	10.53	99.97	Used
PC aa C34:1		Phosphatidylcholine diacyl C34:1	100	12.51	99.97	Used
PC aa C34:2		Phosphatidylcholine diacyl C34:2	100	17.22	99.97	Used
PC aa C34:3		Phosphatidylcholine diacyl C34:3	100	15.2	99.97	Used
PC aa C34:4		Phosphatidylcholine diacyl C34:4	100	10.7	99.97	Used
PC aa C36:0		Phosphatidylcholine diacyl C36:0	100	20.02	99.97	Used
PC aa C36:1		Phosphatidylcholine diacyl C36:1	100	10.58	99.97	Used
PC aa C36:2		Phosphatidylcholine diacyl C36:2	100	9.38	99.97	Used
PC aa C36:3		Phosphatidylcholine diacyl C36:3	100	11.69	99.97	Used
PC aa C36:4		Phosphatidylcholine diacyl C36:4	100	12.17	100	Used
PC aa C36:5		Phosphatidylcholine diacyl C36:5	100	14.17	99.97	Used
PC aa C36:6		Phosphatidylcholine diacyl C36:6	100	15.57	99.97	Used
PC aa C38:0		Phosphatidylcholine diacyl C38:0	100	16.27	99.97	Used
PC aa C38:1		Phosphatidylcholine diacyl C38:1	99.9	20.48	99.84	Used
PC aa C38:3		Phosphatidylcholine diacyl C38:3	100	8.69	99.97	Used
PC aa C38:4		Phosphatidylcholine diacyl C38:4	100	8.12	99.97	Used
PC aa C38:5		Phosphatidylcholine diacyl C38:5	100	11.08	99.97	Used
PC aa C38:6		Phosphatidylcholine diacyl C38:6	100	11.64	99.97	Used
PC aa C40:1		Phosphatidylcholine diacyl C40:1	100	16.36	9.15	Excluded
PC aa C40:2		Phosphatidylcholine diacyl C40:2	100	14.6	99.97	Used
PC aa C40:3		Phosphatidylcholine diacyl C40:3	100	13.41	99.97	Used
PC aa C40:4		Phosphatidylcholine diacyl C40:4	100	8.83	100	Used
PC aa C40:5		Phosphatidylcholine diacyl C40:5	100	7.92	99.97	Used
PC aa C40:6		Phosphatidylcholine diacyl C40:6	99.97	7.6	0	Excluded
PC aa C42:0		Phosphatidylcholine diacyl C42:0	100	14.01	99.97	Used
PC aa C42:1		Phosphatidylcholine diacyl C42:1	100	16.24	99.97	Used
PC aa C42:2		Phosphatidylcholine diacyl C42:2	100	16.13	99.97	Used
PC aa C42:4		Phosphatidylcholine diacyl C42:4	100	13.58	99.97	Used
PC aa C42:5		Phosphatidylcholine diacyl C42:5	100	11.52	99.97	Used
PC aa C42:6		Phosphatidylcholine diacyl C42:6	100	13.32	67.46	Used
PC ae C30:0		Phosphatidylcholine acyl-alkyl C30:0	100	32.51	99.71	Excluded
PC ae C30:1		Phosphatidylcholine acyl-alkyl C30:1	95.39	49.23	94.12	Excluded
PC ae C30:2		Phosphatidylcholine acyl-alkyl C30:2	100	18.17	93.37	Used
PC ae C32:1		Phosphatidylcholine acyl-alkyl C32:1	100	10.45	99.97	Used
PC ae C32:2		Phosphatidylcholine acyl-alkyl C32:2	100	13.39	99.97	Used
PC ae C34:0		Phosphatidylcholine acyl-alkyl C34:0	100	11.31	99.97	Used
PC ae C34:1		Phosphatidylcholine acyl-alkyl C34:1	100	12.34	99.97	Used
PC ae C34:2		Phosphatidylcholine acyl-alkyl C34:2	100	12.76	99.97	Used
PC ae C34:3		Phosphatidylcholine acyl-alkyl C34:3	100	10.68	99.97	Used
PC ae C36:0		Phosphatidylcholine acyl-alkyl C36:0	100	38.04	99.97	Excluded
PC ae C36:1		Phosphatidylcholine acyl-alkyl C36:1	100	12.85	99.97	Used
PC ae C36:2		Phosphatidylcholine acyl-alkyl C36:2	100	14.65	99.97	Used
PC ae C36:3		Phosphatidylcholine acyl-alkyl C36:3	100	13.8	99.97	Used
PC ae C36:4		Phosphatidylcholine acyl-alkyl C36:4	100	12.56	99.97	Used
PC ae C36:5		Phosphatidylcholine acyl-alkyl C36:5	100	10.31	99.97	Used
PC ae C38:0		Phosphatidylcholine acyl-alkyl C38:0	100	12.73	99.97	Used
PC ae C38:1		Phosphatidylcholine acyl-alkyl C38:1	100	14.67	99.97	Used
PC ae C38:2		Phosphatidylcholine acyl-alkyl C38:2	100	14.26	99.97	Used
PC ae C38:3		Phosphatidylcholine acyl-alkyl C38:3	100	11.64	99.97	Used
PC ae C38:4		Phosphatidylcholine acyl-alkyl C38:4	100	13.19	99.97	Used
PC ae C38:5		Phosphatidylcholine acyl-alkyl C38:5	100	12.33	99.97	Used
PC ae C38:6		Phosphatidylcholine acyl-alkyl C38:6	100	10.43	99.97	Used
PC ae C40:0		Phosphatidylcholine acyl-alkyl C40:0	100	8.16	1.14	Excluded
PC ae C40:1		Phosphatidylcholine acyl-alkyl C40:1	100	13.65	99.97	Used
PC ae C40:2		Phosphatidylcholine acyl-alkyl C40:2	100	12.25	99.97	Used
PC ae C40:3		Phosphatidylcholine acyl-alkyl C40:3	100	11.2	99.97	Used
PC ae C40:4		Phosphatidylcholine acyl-alkyl C40:4	100	10.73	99.97	Used
PC ae C40:5		Phosphatidylcholine acyl-alkyl C40:5	100	9.4	99.97	Used
PC ae C40:6		Phosphatidylcholine acyl-alkyl C40:6	100	12.02	99.97	Used
PC ae C42:0		Phosphatidylcholine acyl-alkyl C42:0	100	18.32	14.7	Excluded
PC ae C42:1		Phosphatidylcholine acyl-alkyl C42:1	100	14.75	99.97	Used
PC ae C42:2		Phosphatidylcholine acyl-alkyl C42:2	100	18.68	99.97	Used
PC ae C42:3		Phosphatidylcholine acyl-alkyl C42:3	100	13.02	99.97	Used
PC ae C42:4		Phosphatidylcholine acyl-alkyl C42:4	99.97	10.87	99.97	Used
PC ae C42:5		Phosphatidylcholine acyl-alkyl C42:5	100	7.49	99.93	Used
PC ae C44:3		Phosphatidylcholine acyl-alkyl C44:3	100	14	99.97	Used
PC ae C44:4		Phosphatidylcholine acyl-alkyl C44:4	100	12.85	99.97	Used
PC ae C44:5		Phosphatidylcholine acyl-alkyl C44:5	100	8.39	99.97	Used
PC ae C44:6		Phosphatidylcholine acyl-alkyl C44:6	100	9.04	99.97	Used
H1	Monosaccharides	Sum of Hexoses	100	7.68	99.97	Used
SM (OH) C14:1	Sphingolipids	Hydroxysphingomyeline C14:1	99.97	13.69	99.97	Used
SM (OH) C16:1		Hydroxysphingomyeline C16:1	100	9.62	99.97	Used
SM (OH) C22:1		Hydroxysphingomyeline C22:1	100	15.18	99.97	Used
SM (OH) C22:2		Hydroxysphingomyeline C22:2	100	13.6	99.97	Used
SM (OH) C24:1		Hydroxysphingomyeline C24:1	100	18.59	99.97	Used
SM C16:0		Sphingomyelin C16:0	100	13.66	99.97	Used
SM C16:1		Sphingomyelin C16:1	100	12.39	99.97	Used
SM C18:0		Sphingomyelin C18:0	100	10.56	99.97	Used
SM C18:1		Sphingomyelin C18:1	100	11.83	100	Used
SM C20:2		Sphingomyelin C20:2	99.93	17.39	99.9	Used
SM C22:3		Sphingomyelin C22:3	56.32	58.31	55.8	Excluded
SM C24:0		Sphingomyelin C24:0	100	15.16	99.97	Used
SM C24:1		Sphingomyelin C24:1	100	15.72	100	Used
SM C26:0		Sphingomyelin C26:0	100	53.7	99.97	Excluded
SM C26:1		Sphingomyelin C26:1	100	25.85	99.97	Excluded
The table presents metabolite abbreviations, analyte classes, and biochemical names of 163 metabolites in columns first to third. Detecting rate of each metabolite in 3,061 KORA F4 individuals is shown in the fourth column. Column fifth displays the median coefficient of variation of 114 quality control samples. The sixth column displays the percentage of 3061 KORA F4 study individuals with value…

## Sheet: Table S2
Table S2 Logistic regression results of MetS-associated metabolites with each of the 5 components in the KORA study
	Abdominal obesity		Hypertriglyceridemia		Reduced HDL-C		Hypertension		Hyperglycemia
Metabolite	OR (95% CI)	P-value	OR (95% CI)	P-value	OR (95% CI)	P-value	OR (95% CI)	P-value	OR (95% CI)	P-value
C0	1.27 (1.15, 1.41)	1.96336e-06	1.22 (1.09, 1.36)	0.000363594	1.25 (1.12, 1.40)	0.000113578	1.07 (0.97, 1.18)	0.178085	1.04 (0.94, 1.15)	0.41627
C3	1.29 (1.16, 1.43)	1.25042e-06	1.28 (1.15, 1.43)	7.05203e-06	1.31 (1.17, 1.46)	3.34138e-06	1.07 (0.97, 1.18)	0.154333	1.11 (1.00, 1.22)	0.0483192
Gln	0.87 (0.79, 0.96)	0.00665821	0.82 (0.75, 0.91)	0.00012826	1.10 (0.99, 1.22)	0.0785761	0.89 (0.82, 0.98)	0.0178776	0.78 (0.71, 0.86)	3.65848e-07
Gly	0.69 (0.63, 0.76)	4.92631e-13	0.81 (0.73, 0.91)	0.00020372	0.97 (0.88, 1.08)	0.622884	0.83 (0.76, 0.92)	0.000275322	0.82 (0.74, 0.91)	0.000137073
Phe	1.25 (1.14, 1.38)	5.76668e-06	1.20 (1.09, 1.33)	0.000259194	1.20 (1.08, 1.33)	0.000567892	1.20 (1.09, 1.32)	0.000115035	1.03 (0.94, 1.14)	0.486717
Ser	0.83 (0.75, 0.92)	0.000164599	0.71 (0.64, 0.79)	7.7326e-11	1.13 (1.01, 1.26)	0.0263262	0.82 (0.74, 0.90)	2.28869e-05	1.01 (0.92, 1.12)	0.795583
Tyr	1.65 (1.49, 1.83)	4.95448e-22	1.25 (1.12, 1.39)	3.34622e-05	1.11 (1.00, 1.24)	0.0613671	1.04 (0.95, 1.15)	0.38413	1.22 (1.10, 1.34)	0.000100739
Val	1.40 (1.26, 1.54)	9.21325e-11	1.26 (1.13, 1.42)	5.04373e-05	1.30 (1.15, 1.46)	2.22263e-05	1.00 (0.90, 1.10)	0.957367	1.19 (1.07, 1.32)	0.00140107
xLeu	1.58 (1.41, 1.78)	9.33925e-15	1.53 (1.35, 1.73)	6.73713e-12	1.49 (1.31, 1.69)	1.36205e-09	1.10 (0.99, 1.23)	0.0853994	1.30 (1.16, 1.46)	4.62227e-06
lysoPC a C17:0	0.81 (0.74, 0.89)	1.51467e-05	1.02 (0.92, 1.13)	0.749887	0.96 (0.87, 1.06)	0.447895	0.83 (0.76, 0.90)	3.48152e-05	0.84 (0.77, 0.92)	0.000318251
lysoPC a C18:2	0.57 (0.51, 0.64)	3.95609e-23	0.69 (0.62, 0.78)	6.5686e-10	0.65 (0.58, 0.73)	1.34342e-12	0.82 (0.74, 0.91)	0.000262395	0.81 (0.72, 0.90)	0.000123551
PC aa C28:1	1.16 (1.05, 1.28)	0.00351353	1.29 (1.16, 1.44)	2.25372e-06	0.59 (0.53, 0.66)	8.78425e-20	0.93 (0.85, 1.03)	0.145965	0.90 (0.81, 0.99)	0.0290119
PC aa C32:1	1.13 (1.02, 1.25)	0.0247024	2.68 (2.36, 3.03)	2.01313e-54	0.61 (0.54, 0.69)	4.34558e-15	1.09 (0.99, 1.21)	0.0871538	1.09 (0.98, 1.21)	0.100822
PC aa C34:4	1.18 (1.07, 1.31)	0.000742037	2.46 (2.17, 2.79)	6.95461e-45	0.52 (0.46, 0.59)	1.09165e-27	1.09 (0.99, 1.21)	0.0767451	1.11 (1.00, 1.23)	0.0418077
PC aa C36:0	0.90 (0.82, 0.99)	0.0359685	1.08 (0.98, 1.20)	0.118558	0.61 (0.55, 0.68)	8.68348e-19	0.93 (0.85, 1.01)	0.0914263	0.89 (0.81, 0.97)	0.00879615
PC aa C38:0	0.88 (0.80, 0.97)	0.0126363	1.00 (0.91, 1.11)	0.95171	0.66 (0.60, 0.74)	8.74849e-14	0.89 (0.81, 0.98)	0.0135508	0.89 (0.81, 0.98)	0.0152932
PC aa C38:3	1.70 (1.53, 1.89)	1.10304e-22	2.93 (2.58, 3.33)	2.83755e-60	0.74 (0.66, 0.83)	2.51561e-07	1.20 (1.08, 1.32)	0.000401079	1.01 (0.91, 1.11)	0.912104
PC aa C38:4	1.41 (1.28, 1.56)	7.49608e-12	2.11 (1.88, 2.37)	3.17131e-37	0.67 (0.60, 0.75)	7.68064e-13	1.08 (0.98, 1.18)	0.137412	1.11 (1.01, 1.23)	0.0299584
PC aa C40:4	1.28 (1.16, 1.42)	1.41074e-06	2.33 (2.08, 2.62)	1.01089e-47	0.68 (0.61, 0.76)	2.29613e-11	1.09 (0.99, 1.20)	0.0738069	0.99 (0.90, 1.10)	0.912552
PC aa C40:5	1.19 (1.08, 1.31)	0.000679921	2.84 (2.51, 3.21)	1.21328e-61	0.70 (0.63, 0.78)	2.16686e-10	1.03 (0.94, 1.14)	0.502823	0.91 (0.83, 1.00)	0.0604688
PC aa C42:0	0.70 (0.64, 0.78)	1.77353e-11	0.72 (0.65, 0.80)	1.59129e-09	0.73 (0.65, 0.81)	2.82735e-08	0.85 (0.77, 0.94)	0.00121177	0.73 (0.66, 0.80)	2.37858e-10
PC aa C42:1	0.73 (0.66, 0.81)	6.90199e-10	0.82 (0.74, 0.91)	0.000214107	0.72 (0.64, 0.80)	2.13565e-09	0.86 (0.78, 0.95)	0.00201471	0.73 (0.66, 0.81)	2.45152e-10
PC ae C30:2	1.09 (0.99, 1.20)	0.0965017	1.08 (0.98, 1.20)	0.121185	0.74 (0.67, 0.83)	8.00744e-08	0.93 (0.85, 1.03)	0.157825	0.84 (0.77, 0.93)	0.000458158
PC ae C32:1	0.84 (0.76, 0.94)	0.00139535	0.86 (0.77, 0.95)	0.00433579	0.50 (0.44, 0.56)	3.82049e-30	0.88 (0.79, 0.97)	0.00830087	0.75 (0.68, 0.83)	1.0021e-08
PC ae C32:2	0.91 (0.82, 1.02)	0.0971429	0.90 (0.80, 1.01)	0.0662922	0.41 (0.36, 0.47)	3.41598e-39	0.83 (0.74, 0.92)	0.000280886	0.77 (0.70, 0.86)	1.53286e-06
PC ae C34:0	0.79 (0.71, 0.87)	4.1129e-06	1.34 (1.21, 1.49)	4.80661e-08	0.58 (0.52, 0.65)	7.55453e-22	0.89 (0.81, 0.98)	0.0136587	0.88 (0.80, 0.97)	0.0094419
PC ae C34:1	0.75 (0.67, 0.83)	7.13899e-08	1.35 (1.21, 1.51)	6.97337e-08	0.49 (0.44, 0.56)	3.09216e-30	0.87 (0.79, 0.96)	0.00630073	0.79 (0.72, 0.88)	5.22085e-06
PC ae C34:2	0.80 (0.72, 0.89)	2.42146e-05	0.86 (0.78, 0.96)	0.00639681	0.45 (0.39, 0.51)	3.18208e-37	0.91 (0.83, 1.01)	0.0749963	0.72 (0.65, 0.80)	3.48324e-10
PC ae C34:3	0.72 (0.65, 0.81)	1.02017e-08	0.69 (0.62, 0.78)	3.00568e-10	0.34 (0.29, 0.39)	4.54769e-53	0.92 (0.83, 1.02)	0.110661	0.67 (0.60, 0.74)	8.18856e-14
PC ae C36:1	0.78 (0.70, 0.87)	3.16138e-06	1.60 (1.43, 1.79)	1.77944e-16	0.50 (0.44, 0.56)	2.4031e-31	0.83 (0.75, 0.91)	0.000180381	0.89 (0.81, 0.98)	0.0203989
PC ae C36:2	0.65 (0.59, 0.73)	1.27068e-13	1.14 (1.02, 1.27)	0.0212226	0.48 (0.43, 0.55)	2.08278e-30	0.80 (0.72, 0.89)	2.7283e-05	0.70 (0.63, 0.77)	1.08656e-11
PC ae C36:3	0.87 (0.78, 0.96)	0.00581696	1.01 (0.91, 1.12)	0.862938	0.47 (0.42, 0.53)	3.65511e-35	0.98 (0.89, 1.08)	0.690897	0.77 (0.70, 0.85)	2.00193e-07
PC ae C38:1	0.82 (0.74, 0.90)	4.05712e-05	1.22 (1.10, 1.34)	9.94939e-05	0.69 (0.62, 0.76)	2.02107e-12	0.93 (0.85, 1.02)	0.114326	0.93 (0.85, 1.02)	0.113444
PC ae C38:2	0.75 (0.68, 0.83)	6.48932e-08	1.24 (1.12, 1.38)	6.21267e-05	0.54 (0.48, 0.60)	1.69127e-26	0.85 (0.77, 0.94)	0.000958775	0.78 (0.70, 0.85)	2.60658e-07
PC ae C38:3	0.98 (0.88, 1.08)	0.639496	1.46 (1.31, 1.62)	1.19904e-11	0.60 (0.54, 0.67)	2.62334e-19	0.96 (0.87, 1.05)	0.381792	0.82 (0.75, 0.90)	6.65104e-05
PC ae C38:4	0.95 (0.86, 1.04)	0.287742	1.07 (0.97, 1.18)	0.198466	0.58 (0.52, 0.65)	3.47134e-22	0.95 (0.87, 1.04)	0.269005	0.91 (0.83, 1.00)	0.0467159
PC ae C40:2	0.97 (0.88, 1.07)	0.547904	0.91 (0.82, 1.01)	0.0705794	0.63 (0.57, 0.71)	2.77177e-16	0.85 (0.77, 0.93)	0.000835336	0.89 (0.81, 0.98)	0.0168782
PC ae C40:3	0.84 (0.75, 0.94)	0.00162034	0.90 (0.81, 1.00)	0.0589109	0.58 (0.52, 0.65)	2.36719e-20	0.88 (0.80, 0.97)	0.0134868	0.74 (0.67, 0.82)	2.5208e-09
PC ae C40:4	0.82 (0.74, 0.91)	0.000105738	0.87 (0.78, 0.96)	0.00649485	0.60 (0.54, 0.67)	1.7459e-19	0.90 (0.82, 0.99)	0.0318257	0.81 (0.73, 0.89)	1.25817e-05
PC ae C40:5	0.77 (0.69, 0.85)	3.38285e-07	0.92 (0.83, 1.02)	0.124094	0.58 (0.51, 0.64)	1.81619e-22	0.85 (0.77, 0.93)	0.000671071	0.75 (0.68, 0.82)	3.41193e-09
PC ae C40:6	0.73 (0.66, 0.81)	1.23131e-09	1.07 (0.96, 1.18)	0.23171	0.64 (0.57, 0.71)	2.0877e-15	0.81 (0.74, 0.90)	2.96875e-05	0.77 (0.70, 0.85)	9.30493e-08
PC ae C42:2	0.76 (0.69, 0.84)	9.78577e-08	1.30 (1.18, 1.45)	4.66453e-07	0.56 (0.50, 0.63)	3.76554e-25	0.86 (0.79, 0.95)	0.00212901	0.81 (0.73, 0.89)	8.53539e-06
PC ae C42:4	0.71 (0.64, 0.79)	1.33718e-10	0.65 (0.58, 0.72)	3.08681e-15	0.63 (0.56, 0.71)	2.10381e-15	0.87 (0.79, 0.96)	0.00730824	0.73 (0.66, 0.81)	1.27562e-09
PC ae C42:5	0.76 (0.68, 0.84)	7.92047e-08	0.67 (0.60, 0.75)	4.22744e-13	0.68 (0.60, 0.76)	2.14791e-11	0.85 (0.78, 0.94)	0.0015626	0.73 (0.66, 0.81)	8.94142e-10
PC ae C44:4	0.72 (0.65, 0.79)	2.4436e-10	0.75 (0.67, 0.83)	6.56276e-08	0.66 (0.59, 0.74)	6.46518e-13	0.92 (0.84, 1.02)	0.112655	0.76 (0.68, 0.83)	2.26406e-08
PC ae C44:5	0.76 (0.69, 0.84)	1.22426e-07	0.69 (0.62, 0.76)	1.71486e-12	0.70 (0.63, 0.79)	4.59611e-10	0.90 (0.82, 0.99)	0.0344786	0.76 (0.69, 0.84)	2.19164e-08
PC ae C44:6	0.71 (0.64, 0.78)	3.78403e-11	0.63 (0.57, 0.70)	1.06467e-16	0.73 (0.65, 0.81)	2.71489e-08	0.89 (0.81, 0.98)	0.0183393	0.70 (0.63, 0.77)	1.99812e-12
H1	1.19 (1.05, 1.36)	0.00656906	1.05 (0.94, 1.18)	0.37261	1.20 (1.06, 1.35)	0.00426631	1.13 (1.01, 1.27)	0.0352985	8.61 (7.05, 10.52)	8.6979e-99
SM (OH) C14:1	0.90 (0.81, 1.00)	0.0474623	0.77 (0.68, 0.85)	2.18442e-06	0.61 (0.54, 0.68)	2.90858e-16	0.86 (0.77, 0.95)	0.00308433	0.75 (0.68, 0.83)	7.0597e-08
SM (OH) C16:1	0.94 (0.84, 1.05)	0.274775	0.74 (0.66, 0.83)	8.10729e-08	0.62 (0.55, 0.70)	2.51617e-15	0.82 (0.74, 0.91)	0.000192418	0.82 (0.74, 0.91)	0.000118796
SM (OH) C22:1	1.09 (0.99, 1.21)	0.0815992	0.95 (0.86, 1.06)	0.380662	0.57 (0.50, 0.63)	1.38163e-22	0.91 (0.82, 1.00)	0.0574695	0.87 (0.79, 0.96)	0.00684886
SM (OH) C22:2	0.96 (0.86, 1.08)	0.486014	0.72 (0.64, 0.81)	2.77287e-08	0.46 (0.41, 0.53)	2.39171e-30	0.84 (0.75, 0.94)	0.00186439	0.74 (0.66, 0.83)	1.11247e-07
SM C16:0	0.91 (0.82, 1.01)	0.0791305	0.72 (0.65, 0.80)	7.97154e-10	0.54 (0.48, 0.61)	6.02614e-25	0.86 (0.78, 0.95)	0.00309289	0.76 (0.69, 0.83)	2.60743e-08
SM C16:1	1.47 (1.32, 1.64)	5.3986e-12	0.98 (0.88, 1.10)	0.7237	0.50 (0.44, 0.56)	1.4002e-27	0.92 (0.83, 1.02)	0.131673	0.78 (0.70, 0.87)	4.37265e-06
SM C18:1	1.56 (1.40, 1.74)	1.25325e-15	1.06 (0.95, 1.18)	0.321652	0.57 (0.51, 0.64)	2.54215e-20	0.91 (0.82, 1.00)	0.0617138	0.92 (0.83, 1.02)	0.111238
SM C24:1	1.12 (1.01, 1.23)	0.0268986	0.76 (0.68, 0.84)	5.10954e-08	0.60 (0.54, 0.67)	1.31456e-19	0.91 (0.83, 1.00)	0.0493073	0.85 (0.78, 0.93)	0.000697017
Odds ratios (OR) with 95% confidence interval (CI). Significant P-value < 0.05/56 = 8.93E-04 are shown in bold.

## Sheet: Table S3
Table S3 Metabolic network of PCs and LPCs
Subject	Interaction type	Object	Comment	PMID	Publication type	Organism	Disease
APOA1	increases_activity of	LCAT	Most of LCAT is synthesized by the liver and circulates in blood reversibly bound to lipoproteins. Some LCAT is also produced in the brain, and is present in very low concentrations in cerebrospinal fluid. The role of LCAT in the brain is not yet understood. In blood, LCAT preferentially binds to HDL, is activated by the major protein component of HDL, apolipoprotein A-I (apoA-I), and converts ch…	11111093	review	Mammalia	Metabolic syndrome
APOA1	increases_activity of	LCAT	The PREG and DHEA esterifying activities of LCAT were cofactor-dependent, as shown by the absence of acylation without apoAI.	8597585	article	Homo sapiens	Metabolic syndrome
APOA1	increases_activity of	LCAT	ApoAI is the most potent activator of LCAT, which enables it to convert free cholesterol into cholesteryl esters on HDL by a transesterification reaction involving the transfer of a fatty acid at the sn-2 position of phosphatidylcholine (or lecithin) to the free hydroxyl group of cholesterol. During this reaction, lecithins are converted into lysophosphatidylcholines. The transfer process occurs …	22566575	review	Mammalia	Cardiovascular disease
CDP-choline pathway	increases_quantity of	Phosphatidylcholine	Phosphatidylcholine is synthesized via the cytidine diphosphate-choline pathway (CDP-choline), also known as the Kennedy pathway. Extracellular choline is imported into the cell and rapidly phosphorylated to phosphocholine by the cytosolic enzyme choline kinase. Phosphocholine is then converted to CDP-choline by membrane CTP:phosphocholine cytidylyltransferase (CT), the rate-limiting reaction for…	30402908	review	Mammalia	Diabetes mellitus, type II; Insulin resistance
CDP-choline pathway	increases_quantity of	Phosphatidylcholine	In mammalian species two pathways synthesize PC de novo. The major pathway, which occurs in all nucleated cells, is the CDP-choline pathway (Kennedy pathway). The CDP-pathway requires choline and consists of three enzymatic steps: choline kinase catalyses the phosphorylation of choline using ATP; CTP:phosphocholine cytidylyltransferase (CT) catalyses the reaction between phosphocholine and CTP to…	21979151	review	Mammalia	Fatty liver disease, nonalcoholic
CDP-choline pathway	increases_quantity of	Phosphatidylcholine	In all nucleated mammalian cells PC is synthesized by the CDP-choline pathway, also called the Kennedy pathway.	28411170	review	Mammalia	Metabolic syndrome
ENPP2	decreases_quantity of	Lysophosphatidylcholine	The primary pathway for production of LPA (Lysophosphatidic acid) in blood involves hydrolysis of lysophospholipids, predominantly lysophosphatidylcholine (LPC) by autotaxin, a member of the ectonucleotide pyrophosphatase/phosphodiesterase (Enpp) family.	26270808	review	Mammalia	Metabolic
ENPP2	increases_quantity of	Lysophosphatidic acid	The primary pathway for production of LPA (Lysophosphatidic acid) in blood involves hydrolysis of lysophospholipids, predominantly lysophosphatidylcholine (LPC) by autotaxin, a member of the ectonucleotide pyrophosphatase/phosphodiesterase (Enpp) family.	26270808	review	Mammalia	Metabolic
ENPP2	decreases_quantity of	Lysophosphatidylcholine	One potential therapeutic target for cardiovascular calcification, lysophosphatidic acid (LPA), is a derivative of oxidized phospholipids, and a potent proinflammatory factor. It is produced from lysophosphatidylcholine (LPC) by the action of autotaxin, a lysophospholipase, and another potential therapeutic target. Lp(a), together with autotaxin activity and LPA, are found in human CAVD where the…	30533416	review	Mammalia	Cardiovascular disease
ENPP2	increases_quantity of	Lysophosphatidic acid	One potential therapeutic target for cardiovascular calcification, lysophosphatidic acid (LPA), is a derivative of oxidized phospholipids, and a potent proinflammatory factor. It is produced from lysophosphatidylcholine (LPC) by the action of autotaxin, a lysophospholipase, and another potential therapeutic target. Lp(a), together with autotaxin activity and LPA, are found in human CAVD where the…	30533416	review	Mammalia	Cardiovascular disease
fatty acid beta-oxidation	affects_activity of	hyperglycemia	Studies have shown that group 1B phospholipase A2-mediated absorption of lysophospholipids inhibits hepatic fatty acid beta-oxidation and contributes directly to postprandial hyperglycemia and hyperlipidemia, leading to increased risk of cardiometabolic disease. (cited information)	27110687	article/cited	Mammalia	Metabolic syndrome
hyperglycemia	decreases_activity of	LCAT	Lecithin:cholesterol acyltransferase (LCAT) increases HDL size by transferring 2-acyl groups from lecithin or phosphatidylethanolamine to unesterified cholesterol. The purpose of this study was to determine the independent correlates of LCAT activity in DM2 patients. Glycemia-induced glycation of HDL decreases LCAT activity. The fact that HbA1c is an accurate measure of glycation and can therefor…	18485513	article	Homo sapiens	Diabetes mellitus, type II; Insulin resistance
hyperglycemia	increases_activity of	PEMT	Blood glucose concentrations were positively correlatedwith hepatic GNMT and PEMT activity and inversely corre-lated to plasma homocysteine concentrations.	21730260	article	Rattus norvegicus	Diabetes mellitus, type I, 20
hyperglycemia	increases_expression of	ENPP2	Autotaxin (ATX) is an adipokine that generates the bioactive lipid, lysophosphatidic acid. Induction of insulin resistance in adipocytes with high glucose and insulin concentrations increased ATX secretion, whereas coincubation with the insulin sensitizer, rosiglitazone, prevented this response. Moreover, glucose independently increased ATX messenger RNA (mRNA), protein, and activity in a time- a…	28324037	article	Mus musculus	Metabolic syndrome
hypertension	increases_expression of	LIPG	Endothelial lipase mRNA in cultured rat aortic smooth muscle cells exposed to angiotensin II and phorbol 12-myristate 13-acetate was upregulated approximately threefold. In rats with angiotensin II-induced hypertension, endothelial lipase expression was upregulated in the aorta, heart, and lung.	17495604	review	Mammalia	Metabolic syndrome
increased waist circumference	decreases_activity of	LCAT	The authors described a reduction in LCAT activity in patients with central obesity and MetS that leads to functional PL/cholesterol remodelling, and the association of multiple lipidomic ratios were investigated with standard enzymatic activity assays as valuable predictors of LCAT activity (as confirmed by a strong correlation among direct/indirect measurements).	35743227	article	Homo sapiens	Metabolic syndrome
LCAT	decreases_quantity of	Phosphatidylcholine	Lysophosphatidylcholines (LPCs) as important lipidic intermediates which are mainly decreased in obese populations are formed by the lipoprotein-associated enzyme called lecithin cholesterol acyltransferase (LCAT) responsible for esterification of cholesterol. LCAT acts by cleaving fatty acids from phosphatidylcholines (PCs) and transferring them onto cholesterol. The level of LCAT is inversely c…	35673462	review	Homo sapiens	Obesity; Metabolic syndrome
LCAT	increases_quantity of	Lysophosphatidylcholine	Lysophosphatidylcholines (LPCs) as important lipidic intermediates which are mainly decreased in obese populations are formed by the lipoprotein-associated enzyme called lecithin cholesterol acyltransferase (LCAT) responsible for esterification of cholesterol. LCAT acts by cleaving fatty acids from phosphatidylcholines (PCs) and transferring them onto cholesterol. The level of LCAT is inversely c…	35673462	review	Homo sapiens	Obesity; Metabolic syndrome
LCAT	decreases_quantity of	Phosphatidylcholine	Cholesterol transport in circulation and its removal from tissues depends on the activity of lecithin cholesterol acyltransferase (LCAT). LCAT is a soluble enzyme that converts cholesterol and phosphatidylcholines (lecithins) to cholesteryl esters and lysophosphatidylcholines on the surface of high-density lipoproteins.	11111093	review	Mammalia	Metabolic syndrome
LCAT	increases_quantity of	Lysophosphatidylcholine	Cholesterol transport in circulation and its removal from tissues depends on the activity of lecithin cholesterol acyltransferase (LCAT). LCAT is a soluble enzyme that converts cholesterol and phosphatidylcholines (lecithins) to cholesteryl esters and lysophosphatidylcholines on the surface of high-density lipoproteins.	11111093	review	Mammalia	Metabolic syndrome
LCAT	decreases_activity of	decreased HDL-c	Lecithin:cholesterol acyltransferase (LCAT) is a key enzyme that catalyzes the esterification of free cholesterol in plasma lipoproteins and plays a critical role in high-density lipoprotein (HDL) metabolism. Deficiency leads to accumulation of nascent pre-beta-HDL due to impaired maturation of HDL particles, whereas enhanced expression is associated with the formation of large, apoE-rich HDL(1) …	22566575	review	Mammalia	Cardiovascular disease
LCAT	increases_activity of	increased triglyceride	PLTP and LCAT activity were positively correlated with triglycerides and inversely with HDL cholesterol.	27581838	article	Homo sapiens	Diabetes mellitus, type II; Insulin resistance; Cardiovascular disease
LIPG	decreases_quantity of	Phosphatidylcholine	The study assessed the ability of endothelial lipase (EL) to hydrolyze the sn-1 and sn-2 fatty acids (FAs) from HDL phosphatidylcholine. For this purpose, reconstituted discoidal HDLs (rHDLs) that contained free cholesterol, apolipoprotein A-I, and either 1-palmitoyl-2-oleoylphosphatidylcholine, 1-palmitoyl-2-linoleoylphosphatidylcholine, or 1-palmitoyl-2-arachidonylphosphatidylcholine were incub…	15834125	article	Homo sapiens	Metabolic syndrome
LIPG	decreases_quantity of	Lysophosphatidylcholine	EL exhibits lysophospholipase activity.	15834125	article	Homo sapiens	Metabolic syndrome
LIPG	decreases_activity of	APOA1	Plasma endothelial (EL), hepatic lipase (HL) and LPL activities were evaluated in 59 patients with MS and 36 controls. A trend toward higher EL activity was observed in metabolic syndrome (MS). EL activity was increased in obese compared with normal weight group and was negatively associated with high-density lipoprotein-cholesterol and apolipoprotein A-I in control and MS group, respectively.	24458708	article	Homo sapiens	Metabolic syndrome
LIPG	increases_activity of	hyperglycemia	Healthy individuals with a family history of premature coronary heart disease (n = 858) were recruited as part of the Study of the Inherited Risk of Atherosclerosis. Endothelial lipase (EL) mass concentrations in both pre- and post-heparin plasma significantly correlated with all NCEP ATPIII-defined metabolic syndrome factors: waist circumference, blood pressure , triglycerides, HDL cholesterol, …	16354105	article	Homo sapiens	Metabolic syndrome
LIPG	increases_activity of	increased waist circumference	Healthy individuals with a family history of premature coronary heart disease (n = 858) were recruited as part of the Study of the Inherited Risk of Atherosclerosis. Endothelial lipase (EL) mass concentrations in both pre- and post-heparin plasma significantly correlated with all NCEP ATPIII-defined metabolic syndrome factors: waist circumference, blood pressure , triglycerides, HDL cholesterol, …	16354105	article	Homo sapiens	Metabolic syndrome
LIPG	increases_activity of	hypertension	Healthy individuals with a family history of premature coronary heart disease (n = 858) were recruited as part of the Study of the Inherited Risk of Atherosclerosis. Endothelial lipase (EL) mass concentrations in both pre- and post-heparin plasma significantly correlated with all NCEP ATPIII-defined metabolic syndrome factors: waist circumference, blood pressure , triglycerides, HDL cholesterol, …	16354105	article	Homo sapiens	Metabolic syndrome
LIPG	increases_activity of	decreased HDL-c	Endothelial lipase (EL) has been shown to have a major effect in altering HDL plasma concentrations by enhancing its catabolism.	12951168	review	Mammalia	Diabetes mellitus, type II; Insulin resistance
LIPG	increases_activity of	decreased HDL-c	The study examined the association of endothelial lipase (EL) plasma levels and lipid/lipoprotein plasma levels in acute heart failure (AHF) patients without and with overlapping MetS. In the no-MetS group, EL plasma levels were significantly positively correlated with total cholesterol, LDL-cholesterol, HDL-cholesterol, triglycerides, total low-density lipoprotein particle concentrations (TLDL-p…	28446761	article	Homo sapiens	Metabolic syndrome
LIPG	increases_activity of	decreased HDL-c	Plasma endothelial (EL), hepatic lipase (HL) and LPL activities were evaluated in 59 patients with MS and 36 controls. A trend toward higher EL activity was observed in metabolic syndrome (MS). EL activity was increased in obese compared with normal weight group and was negatively associated with high-density lipoprotein-cholesterol and apolipoprotein A-I in control and MS group, respectively.	24458708	article	Homo sapiens	Metabolic syndrome
LIPG	increases_activity of	increased triglyceride	The study examined the association of endothelial lipase (EL) plasma levels and lipid/lipoprotein plasma levels in acute heart failure (AHF) patients without and with overlapping MetS. In the no-MetS group, EL plasma levels were significantly positively correlated with total cholesterol, LDL-cholesterol, HDL-cholesterol, triglycerides, total low-density lipoprotein particle concentrations (TLDL-p…	28446761	article	Homo sapiens	Metabolic syndrome
LIPG	increases_activity of	increased triglyceride	Healthy individuals with a family history of premature coronary heart disease (n = 858) were recruited as part of the Study of the Inherited Risk of Atherosclerosis. Endothelial lipase (EL) mass concentrations in both pre- and post-heparin plasma significantly correlated with all NCEP ATPIII-defined metabolic syndrome factors: waist circumference, blood pressure , triglycerides, HDL cholesterol, …	16354105	article	Homo sapiens	Metabolic syndrome
LPCAT3	decreases_activity of	hyperglycemia	The current study tested the possibility that increased expression of lysophosphatidylcholine acyltransferase-3 (LPCAT3), an enzyme that converts lysophosphatidylcholine to phosphatidylcholine in the liver, may alleviate the adverse effects of lysophospholipids absorbed after a lipid-glucose mixed meal. The injection of an adenovirus vector harboring the human LPCAT3 gene into C57BL/6 mice increa…	27110687	article	Mammalia	Metabolic syndrome
LPCAT3	increases_activity of	fatty acid beta-oxidation	Mitochondrial fatty acid beta-oxidation rates were significantly higher with LPCAT3 overexpression compared with controls, presumably through reducing intracellular levels of LPC that has been shown previously to cause mitochondrial dysfunction. These data are consistent with the interpretation that overexpression of LPCAT3 increases the utilization of lysophospholipid_x000D_ for phospholipid syn…	27110687	article	Mammalia	Metabolic syndrome
LPCAT3	decreases_quantity of	Lysophosphatidylcholine	Lysophosphatidylcholine acyltransferase-3 (LPCAT3) is an enzyme that converts lysophosphatidylcholine to phosphatidylcholine in the liver. (cited information)	27110687	article/cited	Mammalia	Metabolic syndrome
LPCAT3	increases_quantity of	Phosphatidylcholine	Lysophosphatidylcholine acyltransferase-3 (LPCAT3) is an enzyme that converts lysophosphatidylcholine to phosphatidylcholine in the liver. (cited information)	27110687	article/cited	Mammalia	Metabolic syndrome
LPCAT3	decreases_activity of	decreased HDL-c	Mice with LPCAT3 overexpression also showed reduced very low density lipoprotein production and displayed elevated levels of the metabolic- and cardiovascular-protective large apoE-rich high density lipoproteins in plasma.	27110687	article	Mammalia	Metabolic syndrome
Lysophosphatidylcholine	increases_activity of	SLC2A4 (GLUT4)	LPC (lysophosphatidylcholine, LPC (16:0)) stimulates GLUT4 translocation in 3T3-L1 adipocytes as shown by a significant increase in GLUT4 protein levels in plasma membranes.	19815546	article	Mus musculus	Diabetes mellitus, type I; Diabetes mellitus, type II; Insulin resistance; Cardiovascular disease
Lysophosphatidylcholine	decreases_activity of	fatty acid beta-oxidation	The contribution of PLA2G1B toward diet-induced hyperlipidemia and hyperglycemia appears to occur predominantly during the_x000D_ postprandial period due to the amount of lysophospholipids generated and absorbed during the digestion process. Lysophospholipids influence lipid and glucose homeostasis by reducing mitochondrial fatty acid oxidation in the liver. (cited information)	27110687	article/cited	Mammalia	Metabolic syndrome
Lysophosphatidylcholine	decreases_activity of	fatty acid beta-oxidation	Mitochondrial oxidation rates were inhibited by 30-50% at 100microM lysophosphatidylcholine. While 40microM lysophosphatidylcholine has no effect on fatty acid oxidation and mitochondria remained impermeable in intact hepatocytes, 100microM lysophosphatidylcholine inhibited fatty acid stimulated oxidation and caused intracellular mitochondrial permeability. Taken together, these present data demo…	24315825	article	Mus musculus	Metabolic syndrome
PEMT	increases_quantity of	Phosphatidylcholine	In mammalian species two pathways synthesize PC de novo. The major pathway, which occurs in all nucleated cells, is the CDP-choline pathway (Kennedy pathway). The CDP-pathway requires choline and consists of three enzymatic steps: choline kinase catalyses the phosphorylation of choline using ATP; CTP:phosphocholine cytidylyltransferase (CT) catalyses the reaction between phosphocholine and CTP to…	21979151	review	Mammalia	Fatty liver disease, nonalcoholic
PEMT	decreases_quantity of	Phosphatidylethanolamine	In mammalian species two pathways synthesize PC de novo. The major pathway, which occurs in all nucleated cells, is the CDP-choline pathway (Kennedy pathway). The CDP-pathway requires choline and consists of three enzymatic steps: choline kinase catalyses the phosphorylation of choline using ATP; CTP:phosphocholine cytidylyltransferase (CT) catalyses the reaction between phosphocholine and CTP to…	21979151	review	Mammalia	Fatty liver disease, nonalcoholic
PEMT	affects_activity of	increased waist circumference	In adipose tissue, expression of PEMT, PCYT1A, and PTDSS2 were positively correlated and PCYT2 was negatively correlated with percent fat mass and body mass index (BMI). Among the polymorphisms in these genes, SNP rs4646404 in PEMT showed the strongest association with waist-to-hip ratio (WHR) adjusted for BMI. The WHR-associated intronic SNP rs4646343 in the PEMT gene showed the strongest associ…	23724137	article	Homo sapiens	Obesity
PEMT	decreases_quantity of	Phosphatidylethanolamine	In addition to the CDP-choline pathway for PC synthesis, which is ubiquitously expressed in all nucleated mammalian cells, the liver also utilizes an additional pathway for PC synthesis. In this pathway, PE is methylated to PC via three sequential methylation reactions in which S-adenosylmethionine (AdoMet) is the methyl group donor. The enzyme phosphatidylethanolamine N-methyltransferase (PEMT) …	28411170	review	Mammalia	Metabolic syndrome
PEMT	increases_quantity of	Phosphatidylcholine	In addition to the CDP-choline pathway for PC synthesis, which is ubiquitously expressed in all nucleated mammalian cells, the liver also utilizes an additional pathway for PC synthesis. In this pathway, PE is methylated to PC via three sequential methylation reactions in which S-adenosylmethionine (AdoMet) is the methyl group donor. The enzyme phosphatidylethanolamine N-methyltransferase (PEMT) …	28411170	review	Mammalia	Metabolic syndrome
PEMT	increases_activity of	increased triglyceride	The ApoE-knockout (apoE-KO, apoE(-/-)) mouse is a well-established mouse model of atherosclerosis. PEMT deficiency in ApoE(-/-) mice results in an atheroprotective plasma lipoprotein profile. The plasma concentrations of cholesterol, cholesteryl ester (CE), and triacylglycerol (TG) were measured in 6-month-old and 12-month-old Pemt (+/+)/ apoE(-/-) and Pemt(-/-)/ApoE(-/-) mice following a 16-hour…	21273556	article	Mus musculus	Atherosclerosis; Cardiovascular disease
SLC2A4 (GLUT4)	decreases_activity of	hyperglycemia	LPC (lysophosphatidylcholine, LPC (16:0)) stimulates GLUT4 translocation in 3T3-L1 adipocytes as shown by a significant increase in GLUT4 protein levels in plasma membranes. Lysophosphatidylcholine activates adipocyte glucose uptake and lowers blood glucose levels in murine models of diabetes.	19815546	article	Mus musculus	Diabetes mellitus, type I; Diabetes mellitus, type II; Insulin resistance; Cardiovascular disease

## Sheet: Table S4
Table S4 Metabolic network of BCAAs
Subject	Interaction type	Object	Comment	PMID	Publication type	Organism	Disease
Alanine	increases_activity of	gluconeogenesis	Glutamic acid is a basic substance for energy metabolism associated with metabolic diseases. High levels of glutamic acid in obese individuals are due to the lower absorption by the TCA cycle. It seems that mitochondrial TCA dysfunction is associated with an increase in glutamic acid in obese subjects. In addition, glutamic acid may also be triggered by glucagon release from alpha-pancreatic cell…	35673462	review	Homo sapiens	Metabolic syndrome; Obesity
Alanine	increases_activity of	gluconeogenesis	TCA cycle fueling also occurs via the alanine cycle (or termed Cahill cycle), which is tightly linked to BCAA catabolism. The alanine cycle involves series of reactions in which amino groups and carbons from skeletal muscle are transported to the liver. In short, in skeletal muscle, the reaction of BCAA to BCKA yields glutamate which then combines with pyruvate to generate alanine. Alanine is rel…	35931683	review	Mammalia	Insulin resistance; Obesity; Diabetes mellitus, type II
BCAT2	increases_activity of	branched-chain amino acid catabolic process	Numerous monogenic rare genetic diseases characterized by improper BCAA breakdown have been identified, usually through increased concentrations of specific organic acids in urine or carnitine esters of CoA-activated carboxylic acids in blood. Catabolism of leucine, isoleucine, and valine (LEU, ILE, and VAL, respectively) begins with their transport into mitochondria followed by the reversible de…	31133529	article/cited	Homo sapiens	Branched-chain organic aciduria; Metabolic syndrome
BCAT2	increases_quantity of	Glutamate	BCAT catalyzes the reversible transamination reaction that converts a branched-chain amino acid into its respective branched-chain ketoacid. The pair glutamate/2-ketoglutarate (alpha-ketoglutarate or 2-oxoglutarate) is an obligate partner of the transamination reaction. In one direction, 2-ketoglutarate receives the amino group of the branched-chain amino acid, being converted into glutamate. At …	28324172	review	Mammalia	Insulin resistance; Obesity; Diabetes mellitus, type II
BCKDHA	is_part_of	Branched-chain keto acid dehydrogenase complex	The mitochondrial branched chain keto acid dehydrogenase complex (BCKDHC) is a large multisubunit complex that catalyzes the second step, the oxidative decarboxylation of the alpha-ketoacids to their acyl-CoA esters. Decarboxylation is irreversible and considered rate limiting. BCKDHC subunits are: branched chain keto acid dehydrogenase E1 alpha (BCKDHA), branched chain keto acid dehydrogenase E1…	20093359	article/cited	Mammalia	Insulin resistance; Diabetes mellitus, type II
BCKDHB	is_part_of	Branched-chain keto acid dehydrogenase complex	The mitochondrial branched chain keto acid dehydrogenase complex (BCKDHC) is a large multisubunit complex that catalyzes the second step, the oxidative decarboxylation of the alpha-ketoacids to their acyl-CoA esters. Decarboxylation is irreversible and considered rate limiting. BCKDHC subunits are: branched chain keto acid dehydrogenase E1 alpha (BCKDHA), branched chain keto acid dehydrogenase E1…	20093359	article/cited	Mammalia	Insulin resistance; Diabetes mellitus, type II
BCKDK	decreases_activity of	Branched-chain keto acid dehydrogenase complex	The activity of the BCKD complex is regulated by phosphorylation and dephosphorylation catalyzed by a kinase BCKDK and a phosphatase PPM1K, respectively. The BCKD kinase inhibits the complex whereas the BCKD phosphatase activates it.	28324172	review	Mammalia	Insulin resistance; Obesity; Diabetes mellitus, type II
Branched-chain amino acid	increases_activity of	TOR signaling	BCAA supplementation in a high-fat diet in rats resulted in increased levels of phosphorylated mTOR, S6K1, and IRS1 (which are activated by BCAAs, leading to insulin resistance) in skeletal muscle compared with standard and high-fat diets. These findings indicated that BCAAs contribute to insulin resistance when consumed in a high-fat diet.	24211299	review	Mammalia	Metabolic syndrome; Fatty liver disease, nonalcoholic
Branched-chain amino acid	increases_activity of	incomplete fatty acid beta-oxidation	Rats fed a high-fat (HF) diet supplemented with BCAAs develop insulin resistance despite eating less food and gaining less weight than rats fed a HF diet alone. In contrast, rats pair-fed on HF diet to match the caloric intake of the HF/BCAA group do not become insulin resistant. Targeted metabolomics revealed that the HF/BCAA group exhibited accumulation of a broad spectrum of acylcarnitines, to…	28094011	review	Mammalia	Metabolic syndrome
Branched-chain amino acid	decreases_quantity of	Glycine	Muscle glycine levels are dramatically reduced in Zucker-obese compared to Zucker-lean rats, but are completely normalized in Zucker-obese rats by feeding of the BCAA-restricted diet, providing the first evidence of a direct connection between BCAA supply and glycine levels and helping to explain the consistent observation of high BCAA levels and low glycine levels in epidemiological studies. The…	28094011	review	Mammalia	Metabolic syndrome
Branched-chain amino acid	increases_activity of	decreased HDL-c	Women in the highest versus lowest quartiles of plasma BCAAs had higher inflammatory markers including high-sensitivity C-reactive protein, fibrinogen, soluble intercellular cell adhesion molecule-1, and glycoprotein acetylation. Similarly for lipids, women with higher BCAAs had lower HDL-C (high-density lipoprotein cholesterol), and higher triglycerides, LDL-C (low-density lipoprotein cholestero…	34264743	article	Homo sapiens	Insulin resistance; Cardiovascular disease; Diabetes mellitus, type II
Branched-chain amino acid	increases_activity of	decreased HDL-c	This cross-sectional study included 4952 participants without diabetes mellitus, enrolled in the Tsuruoka Metabolomic Cohort Study. In both sexes, the levels of individual BCAAs and the total BCAA levels correlated positively with triglyceride levels and negatively with high-density lipoprotein cholesterol levels.	31601483	article	Homo sapiens	Metabolic syndrome
Branched-chain amino acid	increases_activity of	increased triglyceride	Women in the highest versus lowest quartiles of plasma BCAAs had higher inflammatory markers including high-sensitivity C-reactive protein, fibrinogen, soluble intercellular cell adhesion molecule-1, and glycoprotein acetylation. Similarly for lipids, women with higher BCAAs had lower HDL-C (high-density lipoprotein cholesterol), and higher triglycerides, LDL-C (low-density lipoprotein cholestero…	34264743	article	Homo sapiens	Insulin resistance; Cardiovascular disease; Diabetes mellitus, type II
Branched-chain amino acid	increases_activity of	increased triglyceride	This cross-sectional study included 4952 participants without diabetes mellitus, enrolled in the Tsuruoka Metabolomic Cohort Study. In both sexes, the levels of individual BCAAs and the total BCAA levels correlated positively with triglyceride levels and negatively with high-density lipoprotein cholesterol levels.	31601483	article	Homo sapiens	Metabolic syndrome
branched-chain amino acid catabolic process	decreases_quantity of	Leucine	Several mechanisms contribute to accumulation of BCAA in plasma of obese, insulin resistant humans, including increased de novo production of BCAA by the gut microbiome and reduced utilization of BCAA in liver and adipose tissue. BCAA utilization does not appear to be suppressed in skeletal muscle, and under obese conditions, elevated BCAA induce a decrease in skeletal muscle glycine levels, remo…	28094011	review	Mammalia	Metabolic syndrome
branched-chain amino acid catabolic process	decreases_quantity of	Isoleucine	Several mechanisms contribute to accumulation of BCAA in plasma of obese, insulin resistant humans, including increased de novo production of BCAA by the gut microbiome and reduced utilization of BCAA in liver and adipose tissue. BCAA utilization does not appear to be suppressed in skeletal muscle, and under obese conditions, elevated BCAA induce a decrease in skeletal muscle glycine levels, remo…	28094011	review	Mammalia	Metabolic syndrome
branched-chain amino acid catabolic process	decreases_quantity of	Valine	Several mechanisms contribute to accumulation of BCAA in plasma of obese, insulin resistant humans, including increased de novo production of BCAA by the gut microbiome and reduced utilization of BCAA in liver and adipose tissue. BCAA utilization does not appear to be suppressed in skeletal muscle, and under obese conditions, elevated BCAA induce a decrease in skeletal muscle glycine levels, remo…	28094011	review	Mammalia	Metabolic syndrome
branched-chain amino acid catabolic process	increases_quantity of	Propanoyl-CoA (C3-CoA)	The metabolites embodied in the BCAA-related principal components that so consistently associate with insulin resistance and metabolic disease have a biochemical as well as statistical connection. Thus, Glu is produced in the first step of BCAA catabolism, transamination by the mitochondrial form of BCAA transaminase (BCATm). C5 acylcarnitines are comprised of alpha-methylbutyryl and isovalerylca…	22560213	review	Mammalia	Insulin resistance; Diabetes mellitus, type II
Branched-chain keto acid dehydrogenase complex	increases_activity of	branched-chain amino acid catabolic process	Numerous monogenic rare genetic diseases characterized by improper BCAA breakdown have been identified, usually through increased concentrations of specific organic acids in urine or carnitine esters of CoA-activated carboxylic acids in blood. Catabolism of leucine, isoleucine, and valine (LEU, ILE, and VAL, respectively) begins with their transport into mitochondria followed by the reversible de…	31133529	article/cited	Homo sapiens	Branched-chain organic aciduria; Metabolic syndrome
C3 Carnitine	increases_activity of	increased triglyceride	In this study, C3-acylcarnitine was associated with hypertriglyceridemia, but C5-acylcarnitine was not.	24682914	article	Homo sapiens	Insulin resistance; Metabolic syndrome; Diabetes mellitus, type II
Carnitine	affects_activity of	tricarboxylic acid cycle	Carnitine is involved in the transfer of the products of peroxisomal beta-oxidation, including acetyl-CoA, to the mitochondria for oxidation to CO2and H2O in the Krebs cycle.	11802770	review	Mammalia	Carnitine deficiency, systemic primary; Insulin resistance; Diabetes mellitus, type II
Carnitine	decreases_activity of	hypertension	Treatment of hypertensive rats with L-carnitine caused a significant decrease in blood pressure but without restoring the control values.	23223967	article	Rattus norvegicus	Cardiovascular disease
Carnitine	increases_activity of	Insulin resistance	The study population (n = 403) was randomly chosen from non-diabetic participants of the Surveillance of Risk Factors of NCDs in Iran Study (STEPS 2016). Participants were divided into two groups according to the optimal cut-off point determined by the Youden index of HOMA-IR for the diagnosis of metabolic syndrome. After adjusting for age, sex, and BMI, among acylcarnitines, a higher C0 and C18:…	36002887	article	Homo sapiens	Insulin resistance; Diabetes mellitus, type II
Carnitine	affects_activity of	tricarboxylic acid cycle	Beyond its classical physiological role, carnitine has additional crucial functions in the body. Notably, carnitine modifies the acyl-CoA/CoA ratio, which in turn regulates the activity of several mitochondrial enzymes involved in tricarboxylic acid cycle (TCA), fatty acid oxidation, urea cycle and gluconeogenesis. It is involved in energy storage in the form of acetyl carnitine, and modulates th…	29549241	review	Mammalia	Insulin resistance; Diabetes mellitus, type II
Carnitine	affects_activity of	gluconeogenesis	Beyond its classical physiological role, carnitine has additional crucial functions in the body. Notably, carnitine modifies the acyl-CoA/CoA ratio, which in turn regulates the activity of several mitochondrial enzymes involved in tricarboxylic acid cycle (TCA), fatty acid oxidation, urea cycle and gluconeogenesis. It is involved in energy storage in the form of acetyl carnitine, and modulates th…	29549241	review	Mammalia	Insulin resistance; Diabetes mellitus, type II
Carnitine	affects_activity of	branched-chain amino acid catabolic process	Beta-oxidation, the major process by which long-chain fatty acids are oxidized in mitochondria, depends on carnitine. The carnitine system also plays a role in many processes such as beta-oxidation of very long-chain fatty acids in peroxisomes, transfer of acetyl- and other short-chain acyl groups from peroxisomes to mitochondria, reesterification of triacylglycerol in the endoplasmic reticulum b…	14618447	review	Mammalia	Insulin resistance; Diabetes mellitus, type II
Carnitine	affects_activity of	hyperglycemia	Systemic or muscle carnitine deficiency induces a decrease in muscle strength, hypotonia, lipid storage myopathy (predominantly in type I fiber, and type II fiber atrophy, including myolysis), along with hepatic steatosis, hypoketonemia, hyperglycemia, hyperammonemia, low body weight, and failure to thrive in the systemic form.	14618447	review	Mammalia	Insulin resistance; Diabetes mellitus, type II
Carnitine	decreases_activity of	incomplete fatty acid beta-oxidation	Diminished carnitine reserves in muscle of obese rats was accompanied by marked perturbations in mitochondrial fuel metabolism, including low rates of complete fatty acid oxidation, elevated incomplete beta-oxidation, and impaired substrate switching from fatty acid to pyruvate. These mitochondrial abnormalities were reversed by 8 weeks of oral carnitine supplementation, in concert with increased…	19553674	article	Rattus norvegicus	Insulin resistance; Diabetes mellitus, type II
Carnitine	decreases_activity of	decreased HDL-c	Oral administration of L-carnitine over a period of 10-15 weeks causes an increase in HDL levels, as well as a decrease in serum triglycerides in subjects with normal serum cholesterol and triglycerides but low serum HDL levels.	7057619	article	Homo sapiens	Metabolic
Carnitine	increases_activity of	increased triglyceride	Oral administration of L-carnitine over a period of 10-15 weeks causes an increase in HDL levels, as well as a decrease in serum triglycerides in subjects with normal serum cholesterol and triglycerides but low serum HDL levels.	7057619	article	Homo sapiens	Metabolic
CRAT	increases_quantity of	C3 Carnitine	Mitochondrial carnitine-acetyltransferase (CRAT) catalyzes the conversion of propionyl-CoA to propionylcarnitine in the presence of free carnitine. (cited information)	6723070	article/cited	Homo sapiens	Propionic acidemia; Methylmalonic aciduria
CRAT	decreases_quantity of	Propanoyl-CoA	Mitochondrial carnitine-acetyltransferase catalyzes the conversion of propionyl-CoA to propionylcarnitine in the presence of free carnitine. (cited information)	6723070	article/cited	Homo sapiens	Propionic acidemia; Methylmalonic aciduria
CRAT	decreases_quantity of	Carnitine	Mitochondrial carnitine-acetyltransferase catalyzes the conversion of propionyl-CoA to propionylcarnitine in the presence of free carnitine. (cited information)	6723070	article/cited	Homo sapiens	Propionic acidemia; Methylmalonic aciduria
CRAT	affects_activity of	Insulin resistance	Genetic obesity or high-fat (HF) feeding results in upregulation of enzymes of fatty acid beta-oxidation, but in sedentary animals this occurs absent a concurrent increase in enzymes of the TCA cycle and electron transport chain. This disconnect between the beta-oxidation pathway and the terminal oxidative machinery results in incomplete fatty acid oxidation, leading to accumulation of mitochondr…	28094011	review	Mammalia	Metabolic syndrome
DBT	is_part_of	Branched-chain keto acid dehydrogenase complex	The mitochondrial branched chain keto acid dehydrogenase complex (BCKDHC) is a large multisubunit complex that catalyzes the second step, the oxidative decarboxylation of the alpha-ketoacids to their acyl-CoA esters. Decarboxylation is irreversible and considered rate limiting. BCKDHC subunits are: branched chain keto acid dehydrogenase E1 alpha (BCKDHA), branched chain keto acid dehydrogenase E1…	20093359	article/cited	Mammalia	Insulin resistance; Diabetes mellitus, type II
DLD	is_part_of	Branched-chain keto acid dehydrogenase complex	The mitochondrial branched chain keto acid dehydrogenase complex (BCKDHC) is a large multisubunit complex that catalyzes the second step, the oxidative decarboxylation of the alpha-ketoacids to their acyl-CoA esters. Decarboxylation is irreversible and considered rate limiting. BCKDHC subunits are: branched chain keto acid dehydrogenase E1 alpha (BCKDHA), branched chain keto acid dehydrogenase E1…	20093359	article/cited	Mammalia	Insulin resistance; Diabetes mellitus, type II
Glutamate	increases_quantity of	Alanine	BCAAs (isoleucine, leucine, and valine) and AAAs (including phenylalanine and tyrosine) are essential amino acids; this means that they cannot be synthesized de novo by human cells, forcing to be obtained from the diet. BCAAs and AAAs are mainly regulated by their catabolic pathways (which are mainly localized in the mitochondria of all tissues), then higher plasma levels of these amino acids are…	32197513	review	Mammalia	Metabolic syndrome
Glutamate	increases_quantity of	Alanine	TCA cycle fueling also occurs via the alanine cycle (or termed Cahill cycle), which is tightly linked to BCAA catabolism. The alanine cycle involves series of reactions in which amino groups and carbons from skeletal muscle are transported to the liver. In short, in skeletal muscle, the reaction of BCAA to BCKA yields glutamate which then combines with pyruvate to generate alanine. Alanine is rel…	35931683	review	Mammalia	Insulin resistance; Obesity; Diabetes mellitus, type II
Glycine	increases_activity of	pyruvate-alanine cycle	The data support a role for glycine as a key substrate for driving the pyruvate alanine cycle to remove excess NH3 generated by obesity-associated increases in BCAA transamination in skeletal muscle.	33176135	article	Mammalia	Obesity
hyperglycemia	increases_quantity of	Leucine	The data showed that in Chinese population, compared to normal glucose tolerance (NGT) subjects, individuals with T2DM or high HbA1c level (HbA1c > 5.7 %) had higher serum BCAAs level, and in the whole population of this study elevated serum BCAAs was positively associated with triglycerides (TG) and inversely associated with HDL-C independent of fasting blood glucose (FBG). Moreover, there was n…	27457614	article	Homo sapiens	Insulin resistance; Metabolic syndrome; Diabetes mellitus, type II
hyperglycemia	increases_quantity of	Isoleucine	The data showed that in Chinese population, compared to normal glucose tolerance (NGT) subjects, individuals with T2DM or high HbA1c level (HbA1c > 5.7 %) had higher serum BCAAs level, and in the whole population of this study elevated serum BCAAs was positively associated with triglycerides (TG) and inversely associated with HDL-C independent of fasting blood glucose (FBG). Moreover, there was n…	27457614	article	Homo sapiens	Insulin resistance; Metabolic syndrome; Diabetes mellitus, type II
hyperglycemia	increases_quantity of	Valine	The data showed that in Chinese population, compared to normal glucose tolerance (NGT) subjects, individuals with T2DM or high HbA1c level (HbA1c > 5.7 %) had higher serum BCAAs level, and in the whole population of this study elevated serum BCAAs was positively associated with triglycerides (TG) and inversely associated with HDL-C independent of fasting blood glucose (FBG). Moreover, there was n…	27457614	article	Homo sapiens	Insulin resistance; Metabolic syndrome; Diabetes mellitus, type II
hyperglycemia	increases_quantity of	Leucine	The study examined the glycemic status-stratified relationships between total serum branched-chain amino acid (BCAA) concentrations and cardiometabolic risk factors in middle-aged Caucasian women. The study included 349 women divided into 2 subgroups: a normoglycemic group (NG, n = 184) and a dysglycemic group (DG, n = 165). BCAA concentrations were higher in the women with dysglycemia. The main …	34684308	article	Homo sapiens	Insulin resistance; Diabetes mellitus, type II
hyperglycemia	increases_quantity of	Isoleucine	The study examined the glycemic status-stratified relationships between total serum branched-chain amino acid (BCAA) concentrations and cardiometabolic risk factors in middle-aged Caucasian women. The study included 349 women divided into 2 subgroups: a normoglycemic group (NG, n = 184) and a dysglycemic group (DG, n = 165). BCAA concentrations were higher in the women with dysglycemia. The main …	34684308	article	Homo sapiens	Insulin resistance; Diabetes mellitus, type II
hyperglycemia	increases_quantity of	Valine	The study examined the glycemic status-stratified relationships between total serum branched-chain amino acid (BCAA) concentrations and cardiometabolic risk factors in middle-aged Caucasian women. The study included 349 women divided into 2 subgroups: a normoglycemic group (NG, n = 184) and a dysglycemic group (DG, n = 165). BCAA concentrations were higher in the women with dysglycemia. The main …	34684308	article	Homo sapiens	Insulin resistance; Diabetes mellitus, type II
hyperglycemia	decreases_expression of	SLC7A5	Branched chain amino acids (BCAAs) have protective effects against muscle atrophy. Although plasma BCAA concentrations are higher in patients with diabetes than in healthy subjects, diabetes is related to sarcopenia. The study examined whether glucose reduces the expression of L-type amino acid transporter 1 (LAT1), which transports neutral amino acids, including BCAA, in C2C12 myocytes. Glucose …	29241574	article	Mus musculus	Insulin resistance; Diabetes mellitus, type II
hypertension	increases_quantity of	Isoleucine	Plasma free amino acid (PFAA) profile is highlighted in its association with visceral obesity and hyperinsulinemia, and future diabetes. The authors quantified PFAA levels in 3,701 Japanese subjects, and determined metabolic variables related to lifestyle-related diseases.	26156880	article	Homo sapiens	Insulin resistance; Metabolic syndrome; Diabetes mellitus, type II
hypertension	increases_quantity of	Leucine	Plasma free amino acid (PFAA) profile is highlighted in its association with visceral obesity and hyperinsulinemia, and future diabetes. The authors quantified PFAA levels in 3,701 Japanese subjects, and determined metabolic variables related to lifestyle-related diseases.	26156880	article	Homo sapiens	Insulin resistance; Metabolic syndrome; Diabetes mellitus, type II
hypertension	increases_quantity of	Valine	Plasma free amino acid (PFAA) profile is highlighted in its association with visceral obesity and hyperinsulinemia, and future diabetes. The authors quantified PFAA levels in 3,701 Japanese subjects, and determined metabolic variables related to lifestyle-related diseases.	26156880	article	Homo sapiens	Insulin resistance; Metabolic syndrome; Diabetes mellitus, type II
incomplete fatty acid beta-oxidation	increases_quantity of	C3 Carnitine	Incomplete fatty acid oxidation leads to accumulation of mitochondrial-derived acyl-CoA and acylcarnitine metabolites.	28094011	review	Mammalia	Metabolic syndrome
increased waist circumference	increases_quantity of	Valine	As a general result, Ho et al. pointed to the direct correlation between the waist circumference and the amount of BCAAs, tyrosine, phenylalanine, and alanine and reverse relationship with glycine. Also, Schlecht et al. found an increase in the amount_x000D_ of alanine and decreased level of phenylalanine due to increased waist circumference. Zhao et al. only achieved an increase in the amount of…	35673462	review	Homo sapiens	Metabolic syndrome; Obesity
increased waist circumference	increases_quantity of	Leucine	As a general result, Ho et al. pointed to the direct correlation between the waist circumference and the amount of BCAAs, tyrosine, phenylalanine, and alanine and reverse relationship with glycine. Also, Schlecht et al. found an increase in the amount_x000D_ of alanine and decreased level of phenylalanine due to increased waist circumference. Zhao et al. only achieved an increase in the amount of…	35673462	review	Homo sapiens	Metabolic syndrome; Obesity
increased waist circumference	increases_quantity of	Isoleucine	As a general result, Ho et al. pointed to the direct correlation between the waist circumference and the amount of BCAAs, tyrosine, phenylalanine, and alanine and reverse relationship with glycine. Also, Schlecht et al. found an increase in the amount of alanine and decreased level of phenylalanine due to increased waist circumference. Zhao et al. only achieved an increase in the amount of glutam…	35673462	review	Homo sapiens	Metabolic syndrome; Obesity
increased waist circumference	increases_quantity of	Valine	This study of healthy twins aimed to 1) estimate the extent of genetic and environmental overlap between waist circumference (WC) and the serum metabolome using bivariate twin modeling techniques; 2) investigate which adiposity and insulin resistance measures are most strongly associated with the serum metabolic profile, including lipids, fatty acids (FAs), and amino acids in twin individuals; 3)…	26892522	article	Homo sapiens	Insulin resistance; Obesity; Diabetes mellitus, type II
increased waist circumference	increases_quantity of	Leucine	This study of healthy twins aimed to 1) estimate the extent of genetic and environmental overlap between waist circumference (WC) and the serum metabolome using bivariate twin modeling techniques; 2) investigate which adiposity and insulin resistance measures are most strongly associated with the serum metabolic profile, including lipids, fatty acids (FAs), and amino acids in twin individuals; 3)…	26892522	article	Homo sapiens	Insulin resistance; Obesity; Diabetes mellitus, type II
increased waist circumference	increases_quantity of	Isoleucine	This study of healthy twins aimed to 1) estimate the extent of genetic and environmental overlap between waist circumference (WC) and the serum metabolome using bivariate twin modeling techniques; 2) investigate which adiposity and insulin resistance measures are most strongly associated with the serum metabolic profile, including lipids, fatty acids (FAs), and amino acids in twin individuals; 3)…	26892522	article	Homo sapiens	Insulin resistance; Obesity; Diabetes mellitus, type II
increased waist circumference	increases_quantity of	Leucine	Metabolic abnormalities are more associated with central obesity than peripheral obesity. The present study was to identify serum metabolic biomarkers which distinguish metabolically unhealthy centrally obese (MUCO) from metabolically healthy peripherally obese (MHPO) individuals. Individuals for both phases were selected from the ongoing CODING (Complex Diseases in the Newfoundland Population: E…	27175209	article	Homo sapiens	Obesity
increased waist circumference	increases_quantity of	Isoleucine	Metabolic abnormalities are more associated with central obesity than peripheral obesity. The present study was to identify serum metabolic biomarkers which distinguish metabolically unhealthy centrally obese (MUCO) from metabolically healthy peripherally obese (MHPO) individuals. Individuals for both phases were selected from the ongoing CODING (Complex Diseases in the Newfoundland Population: E…	27175209	article	Homo sapiens	Obesity
increased waist circumference	increases_quantity of	Valine	Metabolic abnormalities are more associated with central obesity than peripheral obesity. The present study was to identify serum metabolic biomarkers which distinguish metabolically unhealthy centrally obese (MUCO) from metabolically healthy peripherally obese (MHPO) individuals. Individuals for both phases were selected from the ongoing CODING (Complex Diseases in the Newfoundland Population: E…	27175209	article	Homo sapiens	Obesity
increased waist circumference	increases_quantity of	Isoleucine	Five amino acids (isoleucine (Ile), leucine (Leu), valine (Val), tyrosine (Tyr), and Ala) showed strong positive correlations with visceral obesity-, glucose-, and insulin-related variables, and only Gly showed negative correlations with them.	26156880	article	Homo sapiens	Insulin resistance; Metabolic syndrome; Diabetes mellitus, type II
increased waist circumference	increases_quantity of	Leucine	Five amino acids (isoleucine (Ile), leucine (Leu), valine (Val), tyrosine (Tyr), and Ala) showed strong positive correlations with visceral obesity-, glucose-, and insulin-related variables, and only Gly showed negative correlations with them.	26156880	article	Homo sapiens	Insulin resistance; Metabolic syndrome; Diabetes mellitus, type II
increased waist circumference	increases_quantity of	Valine	Five amino acids (isoleucine (Ile), leucine (Leu), valine (Val), tyrosine (Tyr), and Ala) showed strong positive correlations with visceral obesity-, glucose-, and insulin-related variables, and only Gly showed negative correlations with them.	26156880	article	Homo sapiens	Insulin resistance; Metabolic syndrome; Diabetes mellitus, type II
increased waist circumference	increases_quantity of	Leucine	Elevations in the BCAAs were also positively associated with waist circumference percentile and waist-to-hip ratio.	22961720	article	Homo sapiens	Insulin resistance; Obesity; Diabetes mellitus, type II
increased waist circumference	increases_quantity of	Isoleucine	Elevations in the BCAAs were also positively associated with waist circumference percentile and waist-to-hip ratio.	22961720	article	Homo sapiens	Insulin resistance; Obesity; Diabetes mellitus, type II
increased waist circumference	increases_quantity of	Valine	Elevations in the BCAAs were also positively associated with waist circumference percentile and waist-to-hip ratio.	22961720	article	Homo sapiens	Insulin resistance; Obesity; Diabetes mellitus, type II
Insulin	increases_activity of	BCKDK	BCKD kinase expression or phosphorylating activity is decreased by acute exercise, clofibrate treatment, or BCKA and increased by insulin.	22332087	review	Mammalia	Insulin resistance; Obesity; Diabetes mellitus, type II
Insulin	decreases_activity of	protein catabolic process	BCAA homeostasis and levels in plasma are defined by BCAA appearance and disappearance, affected by several processes. Processes contributing to BCAA appearance in the blood include protein breakdown in tissues (a process which is inhibited by insulin), food intake and gut microbial synthesis. The major processes involved in disappearance of BCAA are protein synthesis, excretion and BCAA cataboli…	35931683	review	Mammalia	Insulin resistance; Obesity; Diabetes mellitus, type II
Insulin resistance	decreases_expression of	BCKDHB	To identify gene expression and metabolomic patterns associated with insulin resistance, the authors recruited 40 individuals with normal glucose tolerance verified by oral glucose tolerance testing, and 11 with T2D. Pathways positively correlating with insulin sensitivity included fatty acid metabolism, malate exchange, BCAA degradation, and propanoate/propionate metabolism. BCAA degradation gen…	27689005	article	Homo sapiens	Insulin resistance; Diabetes mellitus, type II
Insulin resistance	decreases_expression of	DBT	To identify gene expression and metabolomic patterns associated with insulin resistance, the authors recruited 40 individuals with normal glucose tolerance verified by oral glucose tolerance testing, and 11 with T2D. Pathways positively correlating with insulin sensitivity included fatty acid metabolism, malate exchange, BCAA degradation, and propanoate/propionate metabolism. BCAA degradation gen…	27689005	article	Homo sapiens	Insulin resistance; Diabetes mellitus, type II
Insulin resistance	decreases_expression of	DLD	To identify gene expression and metabolomic patterns associated with insulin resistance, the authors recruited 40 individuals with normal glucose tolerance verified by oral glucose tolerance testing, and 11 with T2D. Pathways positively correlating with insulin sensitivity included fatty acid metabolism, malate exchange, BCAA degradation, and propanoate/propionate metabolism. BCAA degradation gen…	27689005	article	Homo sapiens	Insulin resistance; Diabetes mellitus, type II
Insulin resistance	decreases_expression of	PCCA	To identify gene expression and metabolomic patterns associated with insulin resistance, the authors recruited 40 individuals with normal glucose tolerance verified by oral glucose tolerance testing, and 11 with T2D. Pathways positively correlating with insulin sensitivity included fatty acid metabolism, malate exchange, BCAA degradation, and propanoate/propionate metabolism. BCAA degradation gen…	27689005	article	Homo sapiens	Insulin resistance; Diabetes mellitus, type II
Insulin resistance	decreases_expression of	PCCB	To identify gene expression and metabolomic patterns associated with insulin resistance, the authors recruited 40 individuals with normal glucose tolerance verified by oral glucose tolerance testing, and 11 with T2D. Pathways positively correlating with insulin sensitivity included fatty acid metabolism, malate exchange, BCAA degradation, and propanoate/propionate metabolism. BCAA degradation gen…	27689005	article	Homo sapiens	Insulin resistance; Diabetes mellitus, type II
Insulin resistance	decreases_activity of	Branched-chain keto acid dehydrogenase complex	Insulin has long been recognized as the regulator of branched-chain alpha-keto acid dehydrogenase complex, an enzyme complex involved in BCAA catabolism. Insulin resistance has been found to reduce the enzymatic activity of branched-chain alpha-keto acid dehydrogenase complex and hence suppress BCAA catabolism. This is considered as the plausible etiology of increased BCAA levels in obesity and/o…	28287627	review	Mammalia	Insulin resistance; Cancer; Diabetes mellitus, type II
Insulin resistance	increases_activity of	hyperglycemia	Insulin resistance is the most common pathological factor accompanied by obesity and type 2 diabetes. The presence of insulin resistance in insulin-sensitive target tissues results in major abnormalities such as hyperglycaemia, hyperinsulinemia and hypertriglyceridemia which are common features of the metabolic syndrome.	30402908	review	Mammalia	Insulin resistance; Diabetes mellitus, type II
Insulin resistance	increases_quantity of	C3 Carnitine	The acylcarnitines, which have been related to a pre-disease state, are not clear markers but, among the different types of acylcarnitines, the propionylcarnitine (C3) is the most promising short chain acylcarnitine to become a pre-disease biomarker. In general, the levels of blood acylcarnitines inadequately reflect tissue acylcarnitine metabolism, but C3 is one of them overcoming this impedimen…	32197513	review	Mammalia	Metabolic syndrome
Insulin resistance	increases_activity of	gluconeogenesis	Insulin stimulates glucose uptake into skeletal muscle and inhibits hepatic gluconeogenesis in healty conditions. In contrast, insulin resistance, a factor that is involved in the development of the metabolic syndrome, contributes to increased hepatic gluconeogenesis.	20960553	review	Mammalia	Insulin resistance; Metabolic syndrome
Insulin resistance	increases_quantity of	C3 Carnitine	Microarray studies in humans revealed a strong correlation between expression of BCAA catabolic genes in adipose tissue and insulin sensitivity. These data suggest that decreased catabolism of BCAA in adipose tissue may contribute to increases in BCAA levels in insulin-resistant states, although such an interpretation fails to explain how C3 and C5 acylcarnitines are consistently increased in mul…	22560213	review	Mammalia	Insulin resistance; Diabetes mellitus, type II
Obesity	increases_quantity of	C3 Carnitine	Among 37 acylcarnitine species measured, only 4 were significantly higher in obese subjects (C3, C5, C6, C8:1).	19356713	article	Homo sapiens	Insulin resistance; Obesity; Diabetes mellitus, type II
Obesity	cooccurs with	increased waist circumference	Morbidly obese patients presented significantly higher homocysteine (Hcy), BMI, waist circumference, triglycerides, insulin, HOMA, leptin, C reactive protein (CRP) and fibrinogen and lower HDL-cholesterol, folic acid and vitamin B12 than controls.	22460264	article	Homo sapiens	Insulin resistance; Obesity; Diabetes mellitus, type II
Obesity	decreases_activity of	BCAT2	In Western blots, relative concentrations of BCATm protein were lower in various preparations of fed ob/ob mouse adipose tissue compared with lean controls, with the smallest difference being around a 63% reduction. BCAT activity per gram of tissue was 52% lower in obese ob/ob mice than in lean controls. When adjusted for differences in protein content of the tissue, BCAT activity was still 30% l…	17925455	article	Mus musculus	Insulin resistance; Obesity; Diabetes mellitus, type II
Obesity	decreases_expression of	BCKDHB	The most significantly down-regulated pathway in the obese co-twins was branched chain family amino acid (BCAA) catabolism, mostly contributed by the genes encoding the mitochondrial components of the pathway. Both genes common to the degradation of all BCAAs, i.e., leucine, isoleucine and valine (BCAT2, BCKDHB) and those specific for the degradation of leucine (MCCC1, MCCC2, AUH) and valine (HIB…	18336063	article	Homo sapiens	Insulin resistance; Obesity; Diabetes mellitus, type II
Obesity	increases_quantity of	C3 Carnitine	This study investigated the differences in metabolomic profiling between overweight/obese and normal-weight men. Overweight/obese (n=30) and age-matched, normal-weight men (n=30) were included. The normalized peak intensity of 9 metabolites, such as L-valine, L-tyrosine, L-leucine, propionyl carnitine, butyryl carnitine, L-tryptophan, hexanoyl carnitine, lysoPC (C14:0), and lysoPC (C18:0) were si…	20560578	article	Homo sapiens	Insulin resistance; Obesity; Diabetes mellitus, type II
Obesity	decreases_expression of	SLC7A5	The overall result of the studies was an increase in the amount of leucine, isoleucine, valine, tyrosine, phenylalanine, glutamic acid, lysine and alanine, and a decreased glycine level in obese subjects were observed. In general, it may be possible to associate increased levels of some amino acids with low expression of the LAT1 protein in obese subjects, which is responsible for the transport o…	35673462	review	Homo sapiens	Metabolic syndrome; Obesity
Obesity	decreases_activity of	BCAT2	BCAAs, like other amino acids, play important roles in the body. Regarding their association with obesity, there are reports that the mitochondrial activity of branched-chain amino acid aminotransferase and branched chain-alpha-keto acid dehydrogenase enzymes are reduced in adipose tissue of obese subjects. These are key enzymes of the BCAAs catabolic pathway, which reduction in their activity le…	35673462	review	Homo sapiens	Metabolic syndrome; Obesity
Obesity	decreases_activity of	BCKDHA	The activity of key BCAA catabolic enzymes in adipose tissue is also strongly influenced by obesity. For example, BCKDH complex enzymatic activity is decreased and phosphorylation of the E1 component of the complex is increased in adipose tissue of Zucker-obese rats and ob/ob mice relative to lean controls. BCATm and BCKDH gene expression is also decreased, accompanied by increased levels of circ…	22560213	review	Mammalia	Insulin resistance; Diabetes mellitus, type II
Obesity	decreases_activity of	BCKDHB	The activity of key BCAA catabolic enzymes in adipose tissue is also strongly influenced by obesity. For example, BCKDH complex enzymatic activity is decreased and phosphorylation of the E1 component of the complex is increased in adipose tissue of Zucker-obese rats and ob/ob mice relative to lean controls. BCATm and BCKDH gene expression is also decreased, accompanied by increased levels of circ…	22560213	review	Mammalia	Insulin resistance; Diabetes mellitus, type II
Obesity	decreases_expression of	BCAT2	The activity of key BCAA catabolic enzymes in adipose tissue is also strongly influenced by obesity. For example, BCKDH complex enzymatic activity is decreased and phosphorylation of the E1 component of the complex is increased in adipose tissue of Zucker-obese rats and ob/ob mice relative to lean controls. BCATm and BCKDH gene expression is also decreased, accompanied by increased levels of circ…	22560213	review	Mammalia	Insulin resistance; Diabetes mellitus, type II
Obesity	decreases_activity of	branched-chain amino acid catabolic process	BCAA catabolism is regulated at several early steps, including transport of BCAA into cells through the large neutral amino acid transporter LAT-1, transamination catalyzed by branched-chain aminotransferase (BCAT), and conversion of branched-chain keto acids to acyl CoAs by the branched-chain ketoacid dehydrogenase (BCKDH) complex. BCKDH is a multisubunit enzyme complex of a design and subunit c…	28094011	review	Mammalia	Metabolic syndrome
Odd-chain fatty acid	increases_quantity of	Propanoyl-CoA (C3-CoA)	Beta-Oxidation of odd-chain fatty acids, for example, 7:0 or 17:0, yields 1 propionyl-CoA beside 1 or several acetyl-CoA molecules. Propionyl-CoA can be converted to methylmalonyl-CoA and further to succinyl-CoA for the citric acid cycle (CAC).	27422507	review	Mammalia	Metabolic syndrome
PCCA	is_part_of	Propionyl-CoA carboxylase	Propionyl CoA carboxylase (PCC), a complex consisting of an alpha (PCCA) and a beta (PCCB) subunig, is a branched chain amino acid-oxidizing enzyme. (cited information)	20093359	article/cited	Mammalia	Insulin resistance; Diabetes mellitus, type II
PCCB	is_part_of	Propionyl-CoA carboxylase	Propionyl CoA carboxylase (PCC), a complex consisting of an alpha (PCCA) and a beta (PCCB) subunig, is a branched chain amino acid-oxidizing enzyme. (cited information)	20093359	article/cited	Mammalia	Insulin resistance; Diabetes mellitus, type II
PPM1K	increases_activity of	Branched-chain keto acid dehydrogenase complex	The activity of the BCKD complex is regulated by phosphorylation and dephosphorylation catalyzed by a kinase BCKDK and a phosphatase PPM1K, respectively. The BCKD kinase inhibits the complex whereas the BCKD phosphatase activates it.	28324172	review	Mammalia	Insulin resistance; Obesity; Diabetes mellitus, type II
PPM1K	affects_activity of	hypertension	This study aimed to investigate the effects of PPM1K rs1440581 and rs7678928 single nucleotide polymorphisms (SNPs) on the serum branched-chain amino acids (BCAAs) levels and cardiovascular disease (CVD) risk. The baseline serum levels of Val and total BCAAs in subjects with rs1440581 CC genotype were higher than in those with TT genotype. There were no significant differences in the serum levels…	34382495	article	Homo sapiens	Cardiovascular disease
PPM1K	affects_activity of	decreased HDL-c	This study aimed to investigate the effects of PPM1K rs1440581 and rs7678928 single nucleotide polymorphisms (SNPs) on the serum branched-chain amino acids (BCAAs) levels and cardiovascular disease (CVD) risk. The baseline serum levels of Val and total BCAAs in subjects with rs1440581 CC genotype were higher than in those with TT genotype. There were no significant differences in the serum levels…	34382495	article	Homo sapiens	Cardiovascular disease
PPM1K	affects_activity of	increased triglyceride	This study aimed to investigate the effects of PPM1K rs1440581 and rs7678928 single nucleotide polymorphisms (SNPs) on the serum branched-chain amino acids (BCAAs) levels and cardiovascular disease (CVD) risk. The baseline serum levels of Val and total BCAAs in subjects with rs1440581 CC genotype were higher than in those with TT genotype. There were no significant differences in the serum levels…	34382495	article	Homo sapiens	Cardiovascular disease
Propanoyl-CoA (C3-CoA)	increases_quantity of	C3 Carnitine	The metabolites embodied in the BCAA-related principal components that so consistently associate with insulin resistance and metabolic disease have a biochemical as well as statistical connection. Thus, Glu is produced in the first step of BCAA catabolism, transamination by the mitochondrial form of BCAA transaminase (BCATm). C5 acylcarnitines are comprised of alpha-methylbutyryl and isovalerylca…	22560213	review	Mammalia	Insulin resistance; Diabetes mellitus, type II
Propanoyl-CoA (C3-CoA)	increases_activity of	tricarboxylic acid cycle	Propionyl-CoA, by succinyl-CoA, can replenish the citric acid cycle (CAC) with anaplerotic intermediates and, thus, improve mitochondrial energy metabolism.	27422507	review	Mammalia	Metabolic syndrome
Propionyl-CoA carboxylase	increases_activity of	branched-chain amino acid catabolic process	Propionyl CoA carboxylase (PCC), a complex consisting of an alpha (PCCA) and a beta (PCCB) subunig, is a branched chain amino acid-oxidizing enzyme. (cited information)	20093359	article/cited	Mammalia	Insulin resistance; Diabetes mellitus, type II
Propionyl-CoA carboxylase	increases_quantity of	C3 Carnitine	MET and THR, two propiogenic amino acids contributed minimally to the cellular propionylcarnitine in control cells, while cells deficient in propionyl-CoA carboxylase that accumulate labeled propionylcarnitine only when supplemented with 13C-ILE or heptanoate. These findings potentially have significant clinical implications, namely, that in patients with genetic defects of propionyl-CoA metaboli…	31133529	article	Homo sapiens	Branched-chain organic aciduria; Metabolic syndrome
protein catabolic process	increases_quantity of	Branched-chain amino acid	BCAA homeostasis and levels in plasma are defined by BCAA appearance and disappearance, affected by several processes. Processes contributing to BCAA appearance in the blood include protein breakdown in tissues (a process which is inhibited by insulin), food intake and gut microbial synthesis. The major processes involved in disappearance of BCAA are protein synthesis, excretion and BCAA cataboli…	35931683	review	Mammalia	Insulin resistance; Obesity; Diabetes mellitus, type II
pyruvate-alanine cycle	decreases_quantity of	Glycine	Stable isotope labeling in Zucker fatty rats (ZFRs) shows that glycine acts as a carbon donor for the pyruvate-alanine cycle in a BCAA-regulated manner. Inhibition of the BCAA transaminase (BCAT) enzymes depletes plasma pools of alanine and raises glycine levels.	33176135	article	Mammalia	Obesity
pyruvate-alanine cycle	increases_quantity of	Alanine	Stable isotope labeling in Zucker fatty rats (ZFRs) shows that glycine acts as a carbon donor for the pyruvate-alanine cycle in a BCAA-regulated manner. Inhibition of the BCAA transaminase (BCAT) enzymes depletes plasma pools of alanine and raises glycine levels.	33176135	article	Mammalia	Obesity
SLC2A4 (GLUT4)	decreases_expression of	BCAT2	Q-PCR demonstrated 40-60% reductions in BCAT2 and the branched chain ketoacid dehydrogenase complex (BCKDHC) subunits, BCKDHA and Dbt, in adipose-specific GLUT4 overexpressing (AG4OX) adipose tissue. Dld, which encodes the dihydrolipoamide dehydrogenase subunit of the BCDKHC and is shared by the pyruvate dehydrogenase and alpha-ketoglutarate dehydrogenase complexes, was unchanged, demonstrating s…	20093359	article	Mus musculus	Insulin resistance; Diabetes mellitus, type II
SLC2A4 (GLUT4)	decreases_expression of	BCKDHA	Q-PCR demonstrated 40-60% reductions in BCAT2 and the branched chain ketoacid dehydrogenase complex (BCKDHC) subunits, BCKDHA and Dbt, in adipose-specific GLUT4 overexpressing (AG4OX) adipose tissue. Dld, which encodes the dihydrolipoamide dehydrogenase subunit of the BCDKHC and is shared by the pyruvate dehydrogenase and alpha-ketoglutarate dehydrogenase complexes, was unchanged, demonstrating s…	20093359	article	Mus musculus	Insulin resistance; Diabetes mellitus, type II
SLC2A4 (GLUT4)	decreases_expression of	DBT	Q-PCR demonstrated 40-60% reductions in BCAT2 and the branched chain ketoacid dehydrogenase complex (BCKDHC) subunits, BCKDHA and Dbt, in adipose-specific GLUT4 overexpressing (AG4OX) adipose tissue. Dld, which encodes the dihydrolipoamide dehydrogenase subunit of the BCDKHC and is shared by the pyruvate dehydrogenase and alpha-ketoglutarate dehydrogenase complexes, was unchanged, demonstrating s…	20093359	article	Mus musculus	Insulin resistance; Diabetes mellitus, type II
SLC7A5	increases_transport of	Valine	The overall result of the studies was an increase in the amount of leucine, isoleucine, valine, tyrosine, phenylalanine, glutamic acid, lysine and alanine, and a decreased glycine level in obese subjects were observed. In general, it may be possible to associate increased levels of some amino acids with low expression of the LAT1 protein in obese subjects, which is responsible for the transport o…	35673462	review	Homo sapiens	Metabolic syndrome; Obesity
SLC7A5	increases_transport of	Leucine	The overall result of the studies was an increase in the amount of leucine, isoleucine, valine, tyrosine, phenylalanine, glutamic acid, lysine and alanine, and a decreased glycine level in obese subjects were observed. In general, it may be possible to associate increased levels of some amino acids with low expression of the LAT1 protein in obese subjects, which is responsible for the transport o…	35673462	review	Homo sapiens	Metabolic syndrome; Obesity
SLC7A5	increases_transport of	Isoleucine	The overall result of the studies was an increase in the amount of leucine, isoleucine, valine, tyrosine, phenylalanine, glutamic acid, lysine and alanine, and a decreased glycine level in obese subjects were observed. In general, it may be possible to associate increased levels of some amino acids with low expression of the LAT1 protein in obese subjects, which is responsible for the transport o…	35673462	review	Homo sapiens	Metabolic syndrome; Obesity
SLC7A5	increases_transport of	Tyrosine	The overall result of the studies was an increase in the amount of leucine, isoleucine, valine, tyrosine, phenylalanine, glutamic acid, lysine and alanine, and a decreased glycine level in obese subjects were observed. In general, it may be possible to associate increased levels of some amino acids with low expression of the LAT1 protein in obese subjects, which is responsible for the transport o…	35673462	review	Homo sapiens	Metabolic syndrome; Obesity
SLC7A5	increases_transport of	Phenylalanine	The overall result of the studies was an increase in the amount of leucine, isoleucine, valine, tyrosine, phenylalanine, glutamic acid, lysine and alanine, and a decreased glycine level in obese subjects were observed. In general, it may be possible to associate increased levels of some amino acids with low expression of the LAT1 protein in obese subjects, which is responsible for the transport o…	35673462	review	Homo sapiens	Metabolic syndrome; Obesity
SLC7A5	increases_activity of	branched-chain amino acid catabolic process	BCAA catabolism is regulated at several early steps, including transport of BCAA into cells through the large neutral amino acid transporter LAT-1, transamination catalyzed by branched-chain aminotransferase (BCAT), and conversion of branched-chain keto acids to acyl CoAs by the branched-chain ketoacid dehydrogenase (BCKDH) complex. BCKDH is a multisubunit enzyme complex of a design and subunit c…	28094011	review	Mammalia	Metabolic syndrome
SLC7A5	increases_transport of	Leucine	BCAA catabolism is regulated at several early steps, including transport of BCAA into cells through the large neutral amino acid transporter LAT-1, transamination catalyzed by branched-chain aminotransferase (BCAT), and conversion of branched-chain keto acids to acyl CoAs by the branched-chain ketoacid dehydrogenase (BCKDH) complex. BCKDH is a multisubunit enzyme complex of a design and subunit c…	28094011	review	Mammalia	Metabolic syndrome
SLC7A5	increases_transport of	Isoleucine	BCAA catabolism is regulated at several early steps, including transport of BCAA into cells through the large neutral amino acid transporter LAT-1, transamination catalyzed by branched-chain aminotransferase (BCAT), and conversion of branched-chain keto acids to acyl CoAs by the branched-chain ketoacid dehydrogenase (BCKDH) complex. BCKDH is a multisubunit enzyme complex of a design and subunit c…	28094011	review	Mammalia	Metabolic syndrome
SLC7A5	increases_transport of	Valine	BCAA catabolism is regulated at several early steps, including transport of BCAA into cells through the large neutral amino acid transporter LAT-1, transamination catalyzed by branched-chain aminotransferase (BCAT), and conversion of branched-chain keto acids to acyl CoAs by the branched-chain ketoacid dehydrogenase (BCKDH) complex. BCKDH is a multisubunit enzyme complex of a design and subunit c…	28094011	review	Mammalia	Metabolic syndrome
TOR signaling	increases_activity of	Insulin resistance	A consequence of increased BCAA levels is the activation of the mTOR/S6K1 kinase pathway and phosphorylation of IRS1 on multiple serines, contributing to insulin resistance.	19356713	article	Rattus norvegicus	Insulin resistance; Obesity; Diabetes mellitus, type II

## Sheet: Table S5
Table S5 Metabolic network of Ser, Gly, Phe, and Tyr
Subject	Interaction type	Object	Comment	PMID	Publication type	Organism	Disease
AMT	decreases_quantity of	Glycine	The reduction in the serum concentration of glycine in obese rats results from an upregulation of the glycine cleavage system. Protein levels of GLDC and AMT are upregulated in obesity. In contrast, glycine cleavage system H (GCSH) hepatic mRNA expression was downregulated in obese versus lean rats, although there was no change in protein expression.	33057941	article	Rattus norvegicus	Metabolic; Obesity
AMT	is_part_of	Glycine cleavage system complex	Glycine catabolism is mediated primarily by the glycine cleavage system which is comprised of four proteins. Aminomethyltransferase (AMT), glycine dehydrogenase (decarboxylating) (GLDC), dihydrolipoyl dehydrogenase (DLD), and glycine cleavage system protein H (GCSH). (cited information)	33057941	article	Rattus norvegicus	Metabolic; Obesity
Dopamine	affects_activity of	increased waist circumference	Dopamine may be involved in central obesity (CO), an inflammatory condition. Individuals with CO showed higher plasma levels of leptin and higher inflammatory pattern of monocytes compared with non-CO. PBMC mRNA expression of DR D2, DR D4 and DR D5 as well as of TH were lower in CO in comparison with non-CO. DR D2, and DR D5 expression correlated with lower WC and weight, and with lower inflammat…	26808524	article	Homo sapiens	Metabolic; Inflammation
fatty acid beta-oxidation	decreases_activity of	increased triglyceride	Repeated administration of S-substituted non-beta-oxidizable fatty acid resulted in a time-dependent decrease in plasma triglycerides, phospholipids, and free fatty acids. Mitochondrial fatty acid oxidation was stimulated, whereas lipogenesis was inhibited. This was accompanied by an acute reduction in the liver content of triglycerides and an increase in the hepatic concentration of phospholipid…	2174075	article	Rattus norvegicus	Metabolic
fatty acid beta-oxidation	decreases_activity of	increased triglyceride	Glycine supplementation increases the rate of fatty acid oxidation in liver mitochondria and this mechanism may, therefore, reduce triglyceride production in the liver.	35013990	review	Mammalia	Metabolic syndrome
folate cycle	affects_quantity of	Tetrahydrofolate	In humans, dietary folic acid is reduced to 7,8-dihydrofolate (DHF) and then to 5,6,7,8-tetrahydrofolate (THF) by dihydrofolate reductase (DHFR), initiating the folate cycle. Biochemical reactions converge here, using the ability of THF to carry 1C units in different oxidation states.	28208582	review	Mammalia	Diabetes mellitus, type II; Insulin resistance
folate cycle	affects_quantity of	Serine	Serine, glycine and methionine are readily provided in the diet. Serine is oxidized in the mitochondria and transferred to THF by serine hydroxyl-methyl-transferase (SHMT), resulting in glycine and 5,10-methylene-THF (CH2-THF). Glycine may be incorporated directly into purine nucleotide bases or glutathione (GSH) and CH2-THF can be converted to 5-methyl-THF in a reaction catalyzed by methylenetet…	28208582	review	Mammalia	Diabetes mellitus, type II; Insulin resistance
folate cycle	affects_quantity of	Glycine	Serine, glycine and methionine are readily provided in the diet. Serine is oxidized in the mitochondria and transferred to THF by serine hydroxyl-methyl-transferase (SHMT), resulting in glycine and 5,10-methylene-THF (CH2-THF). Glycine may be incorporated directly into purine nucleotide bases or glutathione (GSH) and CH2-THF can be converted to 5-methyl-THF in a reaction catalyzed by methylenetet…	28208582	review	Mammalia	Diabetes mellitus, type II; Insulin resistance
GLDC	decreases_quantity of	Glycine	The reduction in the serum concentration of glycine in obese rats results from an upregulation of the glycine cleavage system. Protein levels of GLDC and AMT are upregulated in obesity. In contrast, glycine cleavage system H (GCSH) hepatic mRNA expression was downregulated in obese versus lean rats, although there was no change in protein expression.	33057941	article	Rattus norvegicus	Metabolic; Obesity
GLDC	is_part_of	Glycine cleavage system complex	Glycine catabolism is mediated primarily by the glycine cleavage system which is comprised of four proteins. Aminomethyltransferase (AMT), glycine dehydrogenase (decarboxylating) (GLDC), dihydrolipoyl dehydrogenase (DLD), and glycine cleavage system protein H (GCSH). (cited information)	33057941	article	Rattus norvegicus	Metabolic; Obesity
Glycine	decreases_activity of	hyperglycemia	Glycine treatment significantly decreased the amount of serum glucose (Glc), serum AGEs, and glycated hemoglobin (HbA1c) in the diabetic rats.	22355255	article	Rattus norvegicus	Diabetes mellitus, type II; Insulin resistance; Diabetes mellitus, type I
Glycine	decreases_activity of	hypertension	Addition of 1% glycine to the drinking water containing 30% sucrose, for 4 wks, markedly reduced high BP as well as plasma triglyceride (TG) levels, intra-abdominal fat and nonesterified fatty acids in sucrose-fed rats. In addition, glycine treatment enhanced mitochondrial respiration, as an indicator of the rate of fat oxidation. The level of beta-oxidation substrates, such as octanoic acid and …	15331379	article	Rattus norvegicus	Cardiovascular disease; Metabolic
Glycine	decreases_activity of	increased triglyceride	Addition of 1% glycine to the drinking water containing 30% sucrose, for 4 wks, markedly reduced high BP as well as plasma triglyceride (TG) levels, intra-abdominal fat and nonesterified fatty acids in sucrose-fed rats. In addition, glycine treatment enhanced mitochondrial respiration, as an indicator of the rate of fat oxidation. The level of beta-oxidation substrates, such as octanoic acid and …	15331379	article	Rattus norvegicus	Cardiovascular disease; Metabolic
Glycine	increases_activity of	fatty acid beta-oxidation	Addition of 1% glycine to the drinking water containing 30% sucrose, for 4 wks, markedly reduced high BP as well as plasma triglyceride (TG) levels, intra-abdominal fat and nonesterified fatty acids in sucrose-fed rats. In addition, glycine treatment enhanced mitochondrial respiration, as an indicator of the rate of fat oxidation. The level of beta-oxidation substrates, such as octanoic acid and …	15331379	article	Rattus norvegicus	Cardiovascular disease; Metabolic
Glycine	decreases_activity of	response to oxidative stress	Glycine has several anti-diabetic functions. Hyperglycemia is a risk factor for metabolic syndrome and persistent hyperglycemia causes tissue damage due to increased oxidative stress. Supplementation with glycine lowers oxidative stress responses by increasing glutathione concentrations in the liver.	35013990	review	Mammalia	Metabolic syndrome
Glycine	decreases_activity of	increased triglyceride	Important components of metabolic syndrome are hypertriglyceridemia and hypercholesterolemia. Animal studies have demonstrated that glycine supplementation can lower cholesterol levels and improve lipid profile.	35013990	review	Mammalia	Metabolic syndrome
Glycine	increases_activity of	fatty acid beta-oxidation	Glycine supplementation increases the rate of fatty acid oxidation in liver mitochondria and this mechanism may, therefore, reduce triglyceride production in the liver.	35013990	review	Mammalia	Metabolic syndrome
Glycine	decreases_activity of	response to oxidative stress	Glycine-supplemented to the diet of sucrose-fed (SF) rats protects against oxidative stress. Glycine lowers O2- radicals and decreases protein carbonyl and lipid peroxidation by increasing the amount of glutathione synthetase. In addition, glycine increases the amount of Cu,Zn-SOD (copper/zinc superoxide dismutase) and eNOS in the aorta from SF animals. This suggests that glycine protects vascula…	23742196	article	Rattus norvegicus	Cardiovascular disease; Metabolic syndrome
Glycine	decreases_activity of	hypertension	Glycine-supplemented to the diet of sucrose-fed (SF) rats protects against oxidative stress. Glycine lowers O2- radicals and decreases protein carbonyl and lipid peroxidation by increasing the amount of glutathione synthetase. In addition, glycine increases the amount of Cu,Zn-SOD (copper/zinc superoxide dismutase) and eNOS in the aorta from SF animals. This suggests that glycine protects vascula…	23742196	article	Rattus norvegicus	Cardiovascular disease; Metabolic syndrome
Glycine	decreases_activity of	hypertension	Metabolic syndrome (MetS) of the rats was induced by administering 30% sucrose in the drinking water for 16 weeks. Supplementation of gylcine in MetS rats decreased body weight, intra-abdominal adipose tissue, adipocyte hypertrophy, blood pressure, triglycerides, insulin, HOMA-IR index, leptin, total fatty acids, non-esterified fatty acids and LPL activity.	26996629	article	Rattus norvegicus	Metabolic syndrome
Glycine	decreases_activity of	hypertension	Like L-serine, glycine evoked a dose-dependent fall in mean arterial pressure without significant changes in heart rate in normotensive WKY rats.	19062365	article	Rattus norvegicus	Cardiovascular disease
Glycine	decreases_activity of	increased waist circumference	Metabolic syndrome (MetS) of the rats was induced by administering 30% sucrose in the drinking water for 16 weeks. Supplementation of gylcine in MetS rats decreased body weight, intra-abdominal adipose tissue, adipocyte hypertrophy, blood pressure, triglycerides, insulin, HOMA-IR index, leptin, total fatty acids, non-esterified fatty acids and LPL activity.	26996629	article	Rattus norvegicus	Metabolic syndrome
Glycine	decreases_activity of	increased waist circumference	Greater visceral fat area (VFA) is associated with cardiometabolic outcomes. A study with 342 Japanese-American participants (51% men) who were free from diabetes identified amino acids that are significantly associated with change visceral fat area (VFA): asparagine, glutamate, glutamine, glycine, methionine, proline, threonine are associated with VFA in men and histidine, isoleucine, tyrosine i…	34782257	article	Homo sapiens	Cardiovascular disease; Metabolic
Glycine cleavage system complex	decreases_quantity of	Glycine	Glycine catabolism is mediated primarily by the glycine cleavage system which is comprised of four proteins. Aminomethyltransferase (AMT), glycine dehydrogenase (decarboxylating) (GLDC), dihydrolipoyl dehydrogenase (DLD), and glycine cleavage system protein H (GCSH). (cited information)	33057941	article	Rattus norvegicus	Metabolic; Obesity
hyperglycemia	increases_activity of	response to oxidative stress	Glycine has several anti-diabetic functions. Persistent hyperglycemia causes tissue damage due to increased oxidative stress. Supplementation with glycine lowers oxidative stress responses by increasing glutathione concentrations in the liver.	35013990	review	Mammalia	Metabolic syndrome
hyperglycemia	increases_quantity of	Tyrosine	The levels of branched-chain aa, tyrosine (+21%), phenylalanine (+15%) and alanine increased and the levels of glutamine (-22%) and histidine decreased with increasing glycemia.	22553379	article	Homo sapiens	Metabolic syndrome
hyperglycemia	increases_quantity of	Phenylalanine	The levels of branched-chain aa, tyrosine (+21%), phenylalanine (+15%) and alanine increased and the levels of glutamine (-22%) and histidine decreased with increasing glycemia.	22553379	article	Homo sapiens	Metabolic syndrome
increased waist circumference	decreases_expression of	TH	Dopamine may be involved in central obesity (CO), an inflammatory condition. Individuals with CO showed higher plasma levels of leptin and higher inflammatory pattern of monocytes compared with non-CO. PBMC mRNA expression of DR D2, DR D4 and DR D5 as well as of TH was lower in CO in comparison with non-CO. DR D2, and DR D5 expression correlated with lower WC and weight, and with lower inflammato…	26808524	article	Homo sapiens	Metabolic; Inflammation
PAH	decreases_quantity of	Phenylalanine	Phenylalanine hydroxylase in the liver catalyzes the hydroxylation of phenylalanine to form tyrosine. PAH deficiency is the cause for the autosomal recessive disease phenylketonuria. (cited information)	26241318	article/cited	Mammalia	Metabolic
PAH	increases_quantity of	Tyrosine	Phenylalanine hydroxylase in the liver catalyzes the hydroxylation of phenylalanine to form tyrosine. PAH deficiency is the cause for the autosomal recessive disease phenylketonuria. (cited information)	26241318	article/cited	Mammalia	Metabolic
PAH	decreases_quantity of	Phenylalanine	Phenylalanine is hydroxylated to tyrosine by PAH, found in liver and kidney. Alternatively phenylalanine is converted to phenylpyruvic acid (PPA), which is catalyzed by the enzyme phenylalanine (histidine) transaminase (EC 2.6.1.58), found mainly in liver. This reaction is activated by the substrate phenylalanine and might therefore become more relevant if phenylalanine levels are high. The third…	26425393	review	Mammalia	Metabolic; Phenylketonuria
PAH	increases_quantity of	Tyrosine	Phenylalanine is hydroxylated to tyrosine by PAH, found in liver and kidney. Alternatively phenylalanine is converted to phenylpyruvic acid (PPA), which is catalyzed by the enzyme phenylalanine (histidine) transaminase (EC 2.6.1.58), found mainly in liver. This reaction is activated by the substrate phenylalanine and might therefore become more relevant if phenylalanine levels are high. The third…	26425393	review	Mammalia	Metabolic; Phenylketonuria
Phenylalanine	increases_activity of	hypertension	4288 individuals, aged 20-70 years, participants of the Tehran Lipid and Glucose Study, who were free of hypertension at baseline, were followed for 3 years. Dietary phenylalanine intake was associated with incident hypertension. No significant association of tyrosine and tryptophan intakes with hypertension risk were observed.	29208471	article	Homo sapiens	Cardiovascular disease
Phenylalanine	increases_activity of	increased waist circumference	Concentrations of Tyr, Phe, Trp correlate positively (moderate to weak) with both obesity variables, such as BMI and waist circumference, and with TG. Tyr, Phe, Trp showed only weakly positive correlations with blood pressure and glucose levels.	29165132	article	Homo sapiens	Metabolic syndrome
Phenylalanine	increases_activity of	increased triglyceride	Concentrations of Tyr, Phe, Trp correlate positively (moderate to weak) with both obesity variables, such as BMI and waist circumference, and with TG. Tyr, Phe, Trp showed only weakly positive correlations with blood pressure and glucose levels.	29165132	article	Homo sapiens	Metabolic syndrome
Phenylalanine	increases_activity of	hypertension	Concentrations of Tyr, Phe, Trp showed significant positive association with metabolic syndrome, DM, dyslipidemia, and hypertension after adjustments for age and gender. Association is lost after further adjustments for the disease-specific factors.	29165132	article	Homo sapiens	Metabolic syndrome
Phenylalanine	increases_activity of	hypertension	Higher phenylalanine levels have been observed in patients with advanced heart failure (HF) and in community cohorts at risk of HF, and has been shown to have prognostic value. Phenylalanine and tyrosine levels increased from normal through HF stages A, B and C. The effect of Phe was more pronounced. The only significant factor associated with changes in phenylalanine after recovery was changes i…	33398528	article	Homo sapiens	Cardiovascular disease
Phenylalanine	increases_activity of	increased triglyceride	Phenylalanine and tyrosine, metabolites from factor 1 analysis, correlated with MetS components after adjustment for age. Factor 1 was negatively associated with HDL-cholesterol and positively with triglycerides, glucose, insulin, BMI and waist circumference.	28958693	article	Homo sapiens	Metabolic syndrome
Phenylalanine	increases_activity of	increased waist circumference	Phenylalanine and tyrosine, metabolites from factor 1 analysis, correlated with MetS components after adjustment for age. Factor 1 was negatively associated with HDL-cholesterol and positively with triglycerides, glucose, insulin, BMI and waist circumference.	28958693	article	Homo sapiens	Metabolic syndrome
Phenylalanine	increases_activity of	increased waist circumference	Anthropometric phenotypes (visceral adipose tissue (VAT), body mass index (BMI) and waist circumference (WC)) and urinary and serum metabolite concentrations were measured in a population-based sample of 228 healthy adults. VAT, BMI and WC were inversely related to urinary choline, glycolic acid, and guanidinoacetic acid, and positively related to ethanolamine and dimethylamine. BMI and WC were a…	28403191	article	Homo sapiens	Obesity
Phenylalanine	increases_activity of	decreased HDL-c	Phenylalanine and tyrosine, metabolites from factor 1 analysis, correlated with MetS components after adjustment for age. Factor 1 was negatively associated with HDL-cholesterol and positively with triglycerides, glucose, insulin, BMI and waist circumference.	28958693	article	Homo sapiens	Metabolic syndrome
response to oxidative stress	increases_activity of	hypertension	Intracellular ROS and O2- radicals contribute to the development of several cardiovascular diseases, including arterial hypertension. Decreased oxidative stress could be an important mechanism to diminish the incidence of vascular complications of patients with metabolic syndrome.	23742196	article	Rattus norvegicus	Cardiovascular disease; Metabolic syndrome
response to oxidative stress	decreases_quantity of	Tetrahydrobiopterin	Tetrahydrobiopterin (BH4) is an essential co-factor for phenylalanine hydroxylase (PAH) and tyrosine hydroxylase (TH). Consumption of BH4 by reactive oxygen species in patients with inflammatory activation is discussed as potential mechanisms of phenylalanine elevation.	33398528	article	Homo sapiens	Cardiovascular disease
response to oxidative stress	decreases_activity of	TAT	The oxidative stress of diabetes has been implicated as a factor to trigger increased conversion of methionine to cysteine to provide precursor for antioxidant glutathione production. Cysteine can be converted to cystine which is known to strongly inhibit TAT activity.	22332087	article	Homo sapiens	Metabolic
Serine	decreases_activity of	increased waist circumference	Anthropometric phenotypes (visceral adipose tissue (VAT), body mass index (BMI) and waist circumference (WC)) and urinary and serum metabolite concentrations were measured in a population-based sample of 228 healthy adults. VAT, BMI and WC were inversely related to urinary choline, glycolic acid, and guanidinoacetic acid, and positively related to ethanolamine and dimethylamine. BMI and WC were a…	28403191	article	Homo sapiens	Obesity
Serine	decreases_activity of	hypertension	Changes in mean arterial pressure and heart rate evoked by administration of L-serine, D-serine and glycine were examined in anaesthetized normotensive 14-week-old male rats and spontaneously hypertensive rats. Administration of L-serine evoked a fall in mean arterial pressure, indicating that L-serine is a potential antihypertensive agent. The antihypertensive effect of L-serine is more profound…	19062365	article	Rattus norvegicus	Cardiovascular disease
Serine	decreases_activity of	hypertension	Infusion of L-serine evokes a rapid, dose-dependent fall in mean arterial pressure. Addition of L-serine promotes K+ efflux from the endothelium mediating vasodilatation. This indicates that the anti-hypertensive effect of L-serine is likely due to selective activation of small- and intermediate calcium-activated potassium channels (SKCa/IKCa channels) present on the endothelium. The acute dose-d…	18212272	article	Rattus norvegicus	Cardiovascular disease
Serine	decreases_activity of	increased triglyceride	Serine significantly downregulated TG accumulation and genes involved in TG synthesis/storage in PA-treated HK-2 cells.	35788583	article	Homo sapiens	Renal; Obesity
Serine	decreases_activity of	increased triglyceride	Serine supplementation lowers HFD-induced serum concentrations of alanine aminotransferase, aspartate aminotransferase, lactate dehydrogenase, glucose, insulin, triglyceride, adiponectin, leptin and SOD. This indicates that serine supplementation protects mice from HFD-induced insulin resistance and liver injury.	29158183	article	Mus musculus	Fatty liver disease, nonalcoholic
Serine	increases_activity of	fatty acid beta-oxidation	Activation of SIRT1 by L-serine increased fatty acid oxidation and reversed palmitic acid-induced insulin resistance in C2C12 mouse skeletal muscle cells.	30721374	article	Mus musculus	Insulin resistance
SHMT1	decreases_quantity of	Glycine	The final step of choline catabolism, mediated by serine hydroxymethyltransferase (EC 2.1.2.1), occurs in both mitochondria and cytosol.	26850693	review	Mammalia	Diabetes mellitus, type II; Insulin resistance
SHMT1	increases_quantity of	Serine	The final step of choline catabolism, mediated by serine hydroxymethyltransferase (EC 2.1.2.1), occurs in both mitochondria and cytosol.	26850693	review	Mammalia	Diabetes mellitus, type II; Insulin resistance
SHMT1	decreases_quantity of	Serine	Serine hydroxymethyltransferase (SHMT) catalyzes the formation of glycine from serine, which is derived from the diet or endogenous synthesis from glucose and glutamate. SHMT is a pyridoxal phosphate- and tetrahydrofolate-dependent enzyme. It is present in both the cytoplasm and mitochondria in mammalian cells. The mitochondrial SHMT (mSHMT or SHMT2) appears to be ubiquitous and responsible for t…	23615880	review	Mammalia	Cardiovascular disease; Diabetes mellitus, type II; Insulin resistance
SHMT1	increases_quantity of	Glycine	Serine hydroxymethyltransferase (SHMT) catalyzes the formation of glycine from serine, which is derived from the diet or endogenous synthesis from glucose and glutamate. SHMT is a pyridoxal phosphate- and tetrahydrofolate-dependent enzyme. It is present in both the cytoplasm and mitochondria in mammalian cells. The mitochondrial SHMT (mSHMT or SHMT2) appears to be ubiquitous and responsible for t…	23615880	review	Mammalia	Cardiovascular disease; Diabetes mellitus, type II; Insulin resistance
SHMT1	increases_quantity of	Glycine	Glycine is mainly synthesized from serine. Serine is mostly derived from the diet, but it can also be produced from glucose via 3-phosphoglycerate (an intermediate of glycolysis), especially in kidneys. Three enzymes, PHGDH, PSAT1 and PSPH are involved in this process. Glycine synthesis from serine is compartmentalized, being catalyzed by serine hydroxymethyltransferase 1 (SHMT1) in the cytosol a…	31208147	review	Mammalia	Metabolic
SHMT1	decreases_quantity of	Serine	Glycine is mainly synthesized from serine. Serine is mostly derived from the diet, but it can also be produced from glucose via 3-phosphoglycerate (an intermediate of glycolysis), especially in kidneys. Three enzymes, PHGDH, PSAT1 and PSPH are involved in this process. Glycine synthesis from serine is compartmentalized, being catalyzed by serine hydroxymethyltransferase 1 (SHMT1) in the cytosol a…	31208147	review	Mammalia	Metabolic
SHMT1	increases_quantity of	Serine	Dietary glycine is rapidly converted to serine by the cytosolic SHMT1.	31208147	review	Mammalia	Metabolic
SHMT1	decreases_quantity of	Glycine	Dietary glycine is rapidly converted to serine by the cytosolic SHMT1.	31208147	review	Mammalia	Metabolic
SHMT2	decreases_quantity of	Glycine	The final step of choline catabolism, mediated by serine hydroxymethyltransferase (EC 2.1.2.1), occurs in both mitochondria and cytosol.	26850693	review	Mammalia	Diabetes mellitus, type II; Insulin resistance
SHMT2	increases_quantity of	Serine	The final step of choline catabolism, mediated by serine hydroxymethyltransferase (EC 2.1.2.1), occurs in both mitochondria and cytosol.	26850693	review	Mammalia	Diabetes mellitus, type II; Insulin resistance
SHMT2	decreases_quantity of	Serine	Serine, glycine and methionine are readily provided in the diet. Serine is oxidized in the mitochondria and transferred to THF by serine hydroxyl-methyl-transferase (SHMT), resulting in glycine and 5,10-methylene-THF (CH2-THF). Glycine may be incorporated directly into purine nucleotide bases or glutathione (GSH) and CH2-THF can be converted to 5-methyl-THF in a reaction catalyzed by methylenetet…	28208582	review	Mammalia	Diabetes mellitus, type II; Insulin resistance
SHMT2	increases_quantity of	Glycine	Serine, glycine and methionine are readily provided in the diet. Serine is oxidized in the mitochondria and transferred to THF by serine hydroxyl-methyl-transferase (SHMT), resulting in glycine and 5,10-methylene-THF (CH2-THF). Glycine may be incorporated directly into purine nucleotide bases or glutathione (GSH) and CH2-THF can be converted to 5-methyl-THF in a reaction catalyzed by methylenetet…	28208582	review	Mammalia	Diabetes mellitus, type II; Insulin resistance
SHMT2	decreases_quantity of	Serine	Serine hydroxymethyltransferase (SHMT) catalyzes the formation of glycine from serine, which is derived from the diet or endogenous synthesis from glucose and glutamate. SHMT is a pyridoxal phosphate- and tetrahydrofolate-dependent enzyme. It is present in both the cytoplasm and mitochondria in mammalian cells. The mitochondrial SHMT (mSHMT or SHMT2) appears to be ubiquitous and responsible for t…	23615880	review	Mammalia	Cardiovascular disease; Diabetes mellitus, type II; Insulin resistance
SHMT2	increases_quantity of	Glycine	Serine hydroxymethyltransferase (SHMT) catalyzes the formation of glycine from serine, which is derived from the diet or endogenous synthesis from glucose and glutamate. SHMT is a pyridoxal phosphate- and tetrahydrofolate-dependent enzyme. It is present in both the cytoplasm and mitochondria in mammalian cells. The mitochondrial SHMT (mSHMT or SHMT2) appears to be ubiquitous and responsible for t…	23615880	review	Mammalia	Cardiovascular disease; Diabetes mellitus, type II; Insulin resistance
SHMT2	increases_quantity of	Glycine	Glycine is mainly synthesized from serine. Serine is mostly derived from the diet, but it can also be produced from glucose via 3-phosphoglycerate (an intermediate of glycolysis), especially in kidneys. Three enzymes, PHGDH, PSAT1 and PSPH are involved in this process. Glycine synthesis from serine is compartmentalized, being catalyzed by serine hydroxymethyltransferase 1 (SHMT1) in the cytosol a…	31208147	review	Mammalia	Metabolic
SHMT2	decreases_quantity of	Serine	Glycine is mainly synthesized from serine. Serine is mostly derived from the diet, but it can also be produced from glucose via 3-phosphoglycerate (an intermediate of glycolysis), especially in kidneys. Three enzymes, PHGDH, PSAT1 and PSPH are involved in this process. Glycine synthesis from serine is compartmentalized, being catalyzed by serine hydroxymethyltransferase 1 (SHMT1) in the cytosol a…	31208147	review	Mammalia	Metabolic
TAT	decreases_quantity of	Tyrosine	Transgenic mice, containing the chimeric gene obtained by linking the promoter-regulatory region of P-enolpyruvate carboxykinase (PEPCK) gene to the bovine growth hormone structural gene were used. All mice had normal levels of blood glucose but were hyperinsulinemic, indicating that they were insulin resistant. Hepatic expression of the endogenous genes for PEPCK, tyrosine aminotransferase (TAT)…	8330686	article	Mus musculus	Metabolic; Insulin resistance
Tetrahydrobiopterin	increases_activity of	PAH	BH4 is a cofactor for phenylalanine hydroxylase, tyrosine hydroxylase, tryptophan hydroxylase, O-alkylglycerolipid cleavage enzyme, and nitric oxide synthases. (cited information)	8502995	article/cited	Mammalia	Metabolic
Tetrahydrobiopterin	increases_activity of	TH	BH4 is a cofactor for phenylalanine hydroxylase, tyrosine hydroxylase, tryptophan hydroxylase, O-alkylglycerolipid cleavage enzyme, and nitric oxide synthases. (cited information)	8502995	article/cited	Mammalia	Metabolic
Tetrahydrobiopterin	increases_activity of	TH	Tetrahydrobiopterin (BH4) is an essential co-factor for phenylalanine hydroxylase (PAH) and tyrosine hydroxylase (TH). Consumption of BH4 by reactive oxygen species in patients with inflammatory activation is discussed as potential mechanisms of phenylalanine elevation.	33398528	article	Homo sapiens	Cardiovascular disease
Tetrahydrobiopterin	increases_activity of	PAH	Tetrahydrobiopterin (BH4) is an essential co-factor for phenylalanine hydroxylase (PAH) and tyrosine hydroxylase (TH). Consumption of BH4 by reactive oxygen species in patients with inflammatory activation is discussed as potential mechanisms of phenylalanine elevation.	33398528	article	Homo sapiens	Cardiovascular disease
TH	decreases_quantity of	Tyrosine	Tyrosine hydroxylase (TH) in the nervous system and the adrenal gland catalyzes the hydroxylation of tyrosine to form 3,4-dihydroxyphenylalanine. This is the key regulatory step in the biosynthesis of dopamine.	26241318	article/cited	Mammalia	Metabolic
TH	increases_quantity of	Dopamine	Tyrosine hydroxylase (TH) in the nervous system and the adrenal gland catalyzes the hydroxylation of tyrosine to form 3,4-dihydroxyphenylalanine. This is the key regulatory step in the biosynthesis of dopamine.	26241318	article/cited	Mammalia	Metabolic
TH	decreases_quantity of	Tyrosine	Tyrosine hydroxylase converts tyrosine into L-DOPA, which is further decarboxylated to dopamine.	14216443	article	Mammalia	Metabolic
TH	decreases_quantity of	Tyrosine	Incubation with L-tyr increases tyrosine hydroxylase (TH) phosphorylation and activity in LLCPK1 cells. TH hydroxylates L-tyr to form L-dihydroxyphenylalanine (L-dopa), and dopa decarboxylase (DDC) converts it to dopamine.	30808844	article	Sus scrofa	Renal
TH	increases_quantity of	Dopamine	ANG 1â€“7/MasR signaling increases renal dopamine production by stimulating PKG-tyrosine hydroxylase activity. The increased dopamine production via D1-like receptors inhibits renal Na+ transporters Na+-K+-ATPase and NHE3 and induces natriuresis and diuresis. This suggests, that ANG 1â€“7/MasR signaling regulates renal Na+ excretion by modulating local dopamine production.	31411069	article	Rattus norvegicus	Renal
Tyrosine	increases_activity of	hyperglycemia	A study composed of two Finnish population-based cohorts identified 19 circulating metabolites associated with fasting or postload glucose in a general population setting of middle-aged men and women. Phenylalanine and alpha1-acid glycoprotein are prospectively associated both with fasting and 2-h glucose. In contrast, alanine, lactate, and pyruvate as well as tyrosine were exclusive predictors o…	22563043	article	Homo sapiens	Insulin resistance
Tyrosine	increases_activity of	increased waist circumference	Concentrations of Tyr, Phe, Trp correlate positively (moderate to weak) with both obesity variables, such as BMI and waist circumference, and with TG. Tyr, Phe, Trp showed only weakly positive correlations with blood pressure and glucose levels.	29165132	article	Homo sapiens	Metabolic syndrome
Tyrosine	increases_activity of	increased waist circumference	Concentrations of Tyr, Phe, Trp correlate positively (moderate to weak) with both obesity variables, such as BMI and waist circumference, and with TG. Tyr, Phe, Trp showed only weakly positive correlations with blood pressure and glucose levels.	29165132	article	Homo sapiens	Metabolic syndrome
Tyrosine	increases_activity of	increased triglyceride	Phenylalanine and tyrosine, metabolites from factor 1 analysis, correlated with MetS components after adjustment for age. Factor 1 was negatively associated with HDL-cholesterol and positively with triglycerides, glucose, insulin, BMI and waist circumference.	28958693	article	Homo sapiens	Metabolic syndrome
Tyrosine	increases_activity of	increased waist circumference	Phenylalanine and tyrosine, metabolites from factor 1 analysis, correlated with MetS components after adjustment for age. Factor 1 was negatively associated with HDL-cholesterol and positively with triglycerides, glucose, insulin, BMI and waist circumference.	28958693	article	Homo sapiens	Metabolic syndrome
